# Supplementary material for: Dynamic rerouting of the carbohydrate flux is key to counteracting oxidative stress
Source: J Biol. 2007 Dec 21;6(4):10. doi: 10.1186/jbiol61 (PMC2373902; doi:10.1186/jbiol61)
Supplement: Additional data file 5 — SBML code for the mathematical model. [file jbiol61-S5.zip]

Archive with 1 entries (1 files):
- GlycolysisAndPP.xml
