# Supplementary material for: Dynamic rerouting of the carbohydrate flux is key to counteracting oxidative stress
Source: J Biol. 2007 Dec 21;6(4):10. doi: 10.1186/jbiol61 (PMC2373902; doi:10.1186/jbiol61)
Supplement: Additional data file 5 — SBML code for the mathematical model. [file jbiol61-S5.zip › GlycolysisAndPP.xml]

<?xml version="1.0" encoding="UTF-8"?>
<sbml xmlns="http://www.sbml.org/sbml/level2" xmlns:celldesigner="http://www.sbml.org/2001/ns/celldesigner" level="2" version="1">
<model id="Glycolysis" name="Teusink">
<notes>
<html xmlns="http://www.w3.org/1999/xhtml">
<body>
This model of the glycolysis and pentose phosphate pathway investigates the 
question, if inhibition of Triose Phosphate Isomerase (TPI) or Glyceraldehyde-3-phosphate dehydrogenase (GAPDH) is suffieneint to re-direct the metabolic flux from glycolysis to the pentose phosphate pathway increasing the level of NADPH. This could explain the increased stress resistance in TPI mutants in yeast and C. elegans.
According to J. Snoep are all Vmax in mmol/(L cytoplasm * min).
With the information that the protein concentration of the cytoplasm is 0.26 g/ml 
the following conversion holds:
U/mg total protein  * 266  = mmol/(L cytoplasm *min)
Increased Vmax of vGluDH and vTransk1 to get Steady State.
</body>
</html>
<body xmlns="http://www.w3.org/1999/xhtml">
<p align="right">
<font color="#FFFFFF">.</font>
</p>
<p align="right">
<font color="#FFFFFF">.</font>
</p>
<p align="right">
<font color="#FFFFFF">.</font>
</p>
<p align="left">
<font face="Arial, Helvetica, sans-serif">
<b>
<a href="http://www.sbml.org/">SBML</a> level 2 code generated for the JWS Online project by Jacky Snoep using <a href="http://pysces.sourceforge.net/">PySCeS</a>
<br></br>
<a href="http://jjj.biochem.sun.ac.za/">http://jjj.biochem.sun.ac.za</a>
<br></br>
<a href="http://bioinformatics.oupjournals.org/cgi/content/abstract/20/13/2143">Web-based 
</a>, Bioinformatics, 20:2143-2144
</b>
</font>
</p>
<p align="right">
<font color="#FFFFFF">.</font>
</p>
<p align="right">
<font color="#FFFFFF">.</font>
</p>
<p align="right">
<font color="#FFFFFF">.</font>
</p>
<p align="right">
<font color="#FFFFFF">.</font>
</p>
<p align="right">
<font color="#FFFFFF">.</font>
</p>
<p align="right">
<font color="#FFFFFF">.</font>
</p>
</body>
</notes>
<annotation>
<celldesigner:modelVersion>2.5</celldesigner:modelVersion>
<celldesigner:modelDisplay sizeX="1200" sizeY="1200"/>
<celldesigner:listOfCompartmentAliases>
<celldesigner:compartmentAlias id="ca0" compartment="cytoplasm">
<celldesigner:class>SQUARE</celldesigner:class>
<celldesigner:bounds x="98.40625" y="59.96875" w="1081.59375" h="1060.03125"/>
<celldesigner:doubleLine thickness="12.0" outerWidth="2.0" innerWidth="1.0"/>
<celldesigner:paint color="ffcccc00" scheme="Color"/>
</celldesigner:compartmentAlias>
</celldesigner:listOfCompartmentAliases>
<celldesigner:listOfComplexSpeciesAliases>
</celldesigner:listOfComplexSpeciesAliases>
<celldesigner:listOfSpeciesAliases>
<celldesigner:speciesAlias id="sa0" species="GLCi" compartmentAlias="ca0">
<celldesigner:activity>inactive</celldesigner:activity>
<celldesigner:bounds x="285.0" y="107.5" w="70.0" h="25.0"/>
<celldesigner:view state="usual"/>
<celldesigner:usualView>
<celldesigner:innerPosition x="186.59375" y="47.53125"/>
<celldesigner:boxSize width="70.0" height="25.0"/>
<celldesigner:singleLine width="1.0"/>
<celldesigner:paint color="ffccff66" scheme="Color"/>
</celldesigner:usualView>
<celldesigner:briefView>
<celldesigner:innerPosition x="0.0" y="0.0"/>
<celldesigner:boxSize width="80.0" height="60.0"/>
<celldesigner:singleLine width="1.0"/>
<celldesigner:paint color="3fff0000" scheme="Color"/>
</celldesigner:briefView>
</celldesigner:speciesAlias>
<celldesigner:speciesAlias id="sa1" species="P" compartmentAlias="ca0">
<celldesigner:activity>inactive</celldesigner:activity>
<celldesigner:bounds x="165.0" y="337.5" w="70.0" h="25.0"/>
<celldesigner:view state="usual"/>
<celldesigner:usualView>
<celldesigner:innerPosition x="66.59375" y="277.53125"/>
<celldesigner:boxSize width="70.0" height="25.0"/>
<celldesigner:singleLine width="1.0"/>
<celldesigner:paint color="ffffcccc" scheme="Color"/>
</celldesigner:usualView>
<celldesigner:briefView>
<celldesigner:innerPosition x="0.0" y="0.0"/>
<celldesigner:boxSize width="80.0" height="60.0"/>
<celldesigner:singleLine width="1.0"/>
<celldesigner:paint color="3fff0000" scheme="Color"/>
</celldesigner:briefView>
</celldesigner:speciesAlias>
<celldesigner:speciesAlias id="sa2" species="G6P" compartmentAlias="ca0">
<celldesigner:activity>inactive</celldesigner:activity>
<celldesigner:bounds x="285.0" y="187.5" w="70.0" h="25.0"/>
<celldesigner:view state="usual"/>
<celldesigner:usualView>
<celldesigner:innerPosition x="186.59375" y="127.53125"/>
<celldesigner:boxSize width="70.0" height="25.0"/>
<celldesigner:singleLine width="1.0"/>
<celldesigner:paint color="ffccff66" scheme="Color"/>
</celldesigner:usualView>
<celldesigner:briefView>
<celldesigner:innerPosition x="0.0" y="0.0"/>
<celldesigner:boxSize width="80.0" height="60.0"/>
<celldesigner:singleLine width="1.0"/>
<celldesigner:paint color="3fff0000" scheme="Color"/>
</celldesigner:briefView>
</celldesigner:speciesAlias>
<celldesigner:speciesAlias id="sa3" species="F6P" compartmentAlias="ca0">
<celldesigner:activity>inactive</celldesigner:activity>
<celldesigner:bounds x="283.78125" y="288.21875" w="70.0" h="25.0"/>
<celldesigner:view state="usual"/>
<celldesigner:usualView>
<celldesigner:innerPosition x="185.375" y="228.25"/>
<celldesigner:boxSize width="70.0" height="25.0"/>
<celldesigner:singleLine width="1.0"/>
<celldesigner:paint color="ffccff66" scheme="Color"/>
</celldesigner:usualView>
<celldesigner:briefView>
<celldesigner:innerPosition x="0.0" y="0.0"/>
<celldesigner:boxSize width="80.0" height="60.0"/>
<celldesigner:singleLine width="1.0"/>
<celldesigner:paint color="3fff0000" scheme="Color"/>
</celldesigner:briefView>
</celldesigner:speciesAlias>
<celldesigner:speciesAlias id="sa4" species="F16P" compartmentAlias="ca0">
<celldesigner:activity>inactive</celldesigner:activity>
<celldesigner:bounds x="284.0" y="387.5" w="70.0" h="25.0"/>
<celldesigner:view state="usual"/>
<celldesigner:usualView>
<celldesigner:innerPosition x="185.59375" y="327.53125"/>
<celldesigner:boxSize width="70.0" height="25.0"/>
<celldesigner:singleLine width="1.0"/>
<celldesigner:paint color="ffccff66" scheme="Color"/>
</celldesigner:usualView>
<celldesigner:briefView>
<celldesigner:innerPosition x="0.0" y="0.0"/>
<celldesigner:boxSize width="80.0" height="60.0"/>
<celldesigner:singleLine width="1.0"/>
<celldesigner:paint color="3fff0000" scheme="Color"/>
</celldesigner:briefView>
</celldesigner:speciesAlias>
<celldesigner:speciesAlias id="sa5" species="DHAP" compartmentAlias="ca0">
<celldesigner:activity>inactive</celldesigner:activity>
<celldesigner:bounds x="234.0" y="477.5" w="70.0" h="25.0"/>
<celldesigner:view state="usual"/>
<celldesigner:usualView>
<celldesigner:innerPosition x="135.59375" y="417.53125"/>
<celldesigner:boxSize width="70.0" height="25.0"/>
<celldesigner:singleLine width="1.0"/>
<celldesigner:paint color="ffccff66" scheme="Color"/>
</celldesigner:usualView>
<celldesigner:briefView>
<celldesigner:innerPosition x="0.0" y="0.0"/>
<celldesigner:boxSize width="80.0" height="60.0"/>
<celldesigner:singleLine width="1.0"/>
<celldesigner:paint color="3fff0000" scheme="Color"/>
</celldesigner:briefView>
</celldesigner:speciesAlias>
<celldesigner:speciesAlias id="sa6" species="NADH" compartmentAlias="ca0">
<celldesigner:activity>inactive</celldesigner:activity>
<celldesigner:bounds x="465.0" y="557.5" w="70.0" h="25.0"/>
<celldesigner:view state="usual"/>
<celldesigner:usualView>
<celldesigner:innerPosition x="366.59375" y="497.53125"/>
<celldesigner:boxSize width="70.0" height="25.0"/>
<celldesigner:singleLine width="1.0"/>
<celldesigner:paint color="ffffcccc" scheme="Color"/>
</celldesigner:usualView>
<celldesigner:briefView>
<celldesigner:innerPosition x="0.0" y="0.0"/>
<celldesigner:boxSize width="80.0" height="60.0"/>
<celldesigner:singleLine width="1.0"/>
<celldesigner:paint color="3fff0000" scheme="Color"/>
</celldesigner:briefView>
</celldesigner:speciesAlias>
<celldesigner:speciesAlias id="sa7" species="NAD" compartmentAlias="ca0">
<celldesigner:activity>inactive</celldesigner:activity>
<celldesigner:bounds x="465.0" y="517.5" w="70.0" h="25.0"/>
<celldesigner:view state="usual"/>
<celldesigner:usualView>
<celldesigner:innerPosition x="366.59375" y="457.53125"/>
<celldesigner:boxSize width="70.0" height="25.0"/>
<celldesigner:singleLine width="1.0"/>
<celldesigner:paint color="ffffcccc" scheme="Color"/>
</celldesigner:usualView>
<celldesigner:briefView>
<celldesigner:innerPosition x="0.0" y="0.0"/>
<celldesigner:boxSize width="80.0" height="60.0"/>
<celldesigner:singleLine width="1.0"/>
<celldesigner:paint color="3fff0000" scheme="Color"/>
</celldesigner:briefView>
</celldesigner:speciesAlias>
<celldesigner:speciesAlias id="sa8" species="BPG" compartmentAlias="ca0">
<celldesigner:activity>inactive</celldesigner:activity>
<celldesigner:bounds x="385.0" y="601.5" w="70.0" h="25.0"/>
<celldesigner:view state="usual"/>
<celldesigner:usualView>
<celldesigner:innerPosition x="286.59375" y="541.53125"/>
<celldesigner:boxSize width="70.0" height="25.0"/>
<celldesigner:singleLine width="1.0"/>
<celldesigner:paint color="ffccff66" scheme="Color"/>
</celldesigner:usualView>
<celldesigner:briefView>
<celldesigner:innerPosition x="0.0" y="0.0"/>
<celldesigner:boxSize width="80.0" height="60.0"/>
<celldesigner:singleLine width="1.0"/>
<celldesigner:paint color="3fff0000" scheme="Color"/>
</celldesigner:briefView>
</celldesigner:speciesAlias>
<celldesigner:speciesAlias id="sa9" species="P3G" compartmentAlias="ca0">
<celldesigner:activity>inactive</celldesigner:activity>
<celldesigner:bounds x="386.78125" y="693.21875" w="70.0" h="25.0"/>
<celldesigner:view state="usual"/>
<celldesigner:usualView>
<celldesigner:innerPosition x="288.375" y="633.25"/>
<celldesigner:boxSize width="70.0" height="25.0"/>
<celldesigner:singleLine width="1.0"/>
<celldesigner:paint color="ffccff66" scheme="Color"/>
</celldesigner:usualView>
<celldesigner:briefView>
<celldesigner:innerPosition x="0.0" y="0.0"/>
<celldesigner:boxSize width="80.0" height="60.0"/>
<celldesigner:singleLine width="1.0"/>
<celldesigner:paint color="3fff0000" scheme="Color"/>
</celldesigner:briefView>
</celldesigner:speciesAlias>
<celldesigner:speciesAlias id="sa10" species="P2G" compartmentAlias="ca0">
<celldesigner:activity>inactive</celldesigner:activity>
<celldesigner:bounds x="384.78125" y="763.21875" w="70.0" h="25.0"/>
<celldesigner:view state="usual"/>
<celldesigner:usualView>
<celldesigner:innerPosition x="286.375" y="703.25"/>
<celldesigner:boxSize width="70.0" height="25.0"/>
<celldesigner:singleLine width="1.0"/>
<celldesigner:paint color="ffccff66" scheme="Color"/>
</celldesigner:usualView>
<celldesigner:briefView>
<celldesigner:innerPosition x="0.0" y="0.0"/>
<celldesigner:boxSize width="80.0" height="60.0"/>
<celldesigner:singleLine width="1.0"/>
<celldesigner:paint color="3fff0000" scheme="Color"/>
</celldesigner:briefView>
</celldesigner:speciesAlias>
<celldesigner:speciesAlias id="sa11" species="PEP" compartmentAlias="ca0">
<celldesigner:activity>inactive</celldesigner:activity>
<celldesigner:bounds x="384.78125" y="823.21875" w="70.0" h="25.0"/>
<celldesigner:view state="usual"/>
<celldesigner:usualView>
<celldesigner:innerPosition x="286.375" y="763.25"/>
<celldesigner:boxSize width="70.0" height="25.0"/>
<celldesigner:singleLine width="1.0"/>
<celldesigner:paint color="ffccff66" scheme="Color"/>
</celldesigner:usualView>
<celldesigner:briefView>
<celldesigner:innerPosition x="0.0" y="0.0"/>
<celldesigner:boxSize width="80.0" height="60.0"/>
<celldesigner:singleLine width="1.0"/>
<celldesigner:paint color="3fff0000" scheme="Color"/>
</celldesigner:briefView>
</celldesigner:speciesAlias>
<celldesigner:speciesAlias id="sa12" species="PYR" compartmentAlias="ca0">
<celldesigner:activity>inactive</celldesigner:activity>
<celldesigner:bounds x="383.40625" y="897.59375" w="70.0" h="25.0"/>
<celldesigner:view state="usual"/>
<celldesigner:usualView>
<celldesigner:innerPosition x="285.0" y="837.625"/>
<celldesigner:boxSize width="70.0" height="25.0"/>
<celldesigner:singleLine width="1.0"/>
<celldesigner:paint color="ffccff66" scheme="Color"/>
</celldesigner:usualView>
<celldesigner:briefView>
<celldesigner:innerPosition x="0.0" y="0.0"/>
<celldesigner:boxSize width="80.0" height="60.0"/>
<celldesigner:singleLine width="1.0"/>
<celldesigner:paint color="3fff0000" scheme="Color"/>
</celldesigner:briefView>
</celldesigner:speciesAlias>
<celldesigner:speciesAlias id="sa13" species="ACE" compartmentAlias="ca0">
<celldesigner:activity>inactive</celldesigner:activity>
<celldesigner:bounds x="583.40625" y="897.59375" w="70.0" h="25.0"/>
<celldesigner:view state="usual"/>
<celldesigner:usualView>
<celldesigner:innerPosition x="485.0" y="837.625"/>
<celldesigner:boxSize width="70.0" height="25.0"/>
<celldesigner:singleLine width="1.0"/>
<celldesigner:paint color="ffccff66" scheme="Color"/>
</celldesigner:usualView>
<celldesigner:briefView>
<celldesigner:innerPosition x="0.0" y="0.0"/>
<celldesigner:boxSize width="80.0" height="60.0"/>
<celldesigner:singleLine width="1.0"/>
<celldesigner:paint color="3fff0000" scheme="Color"/>
</celldesigner:briefView>
</celldesigner:speciesAlias>
<celldesigner:speciesAlias id="sa14" species="X" compartmentAlias="ca0">
<celldesigner:activity>inactive</celldesigner:activity>
<celldesigner:bounds x="160.0" y="278.0" w="80.0" h="24.0"/>
<celldesigner:view state="usual"/>
<celldesigner:usualView>
<celldesigner:innerPosition x="61.59375" y="218.03125"/>
<celldesigner:boxSize width="80.0" height="24.0"/>
<celldesigner:singleLine width="1.0"/>
<celldesigner:paint color="7fcccccc" scheme="Color"/>
</celldesigner:usualView>
<celldesigner:briefView>
<celldesigner:innerPosition x="0.0" y="0.0"/>
<celldesigner:boxSize width="80.0" height="60.0"/>
<celldesigner:singleLine width="1.0"/>
<celldesigner:paint color="3fff0000" scheme="Color"/>
</celldesigner:briefView>
</celldesigner:speciesAlias>
<celldesigner:speciesAlias id="sa16" species="SUCC">
<celldesigner:activity>inactive</celldesigner:activity>
<celldesigner:bounds x="652.5" y="1147.5" w="75.0" h="25.0"/>
<celldesigner:view state="usual"/>
<celldesigner:usualView>
<celldesigner:innerPosition x="0.0" y="0.0"/>
<celldesigner:boxSize width="75.0" height="25.0"/>
<celldesigner:singleLine width="1.0"/>
<celldesigner:paint color="ffccff66" scheme="Color"/>
</celldesigner:usualView>
<celldesigner:briefView>
<celldesigner:innerPosition x="0.0" y="0.0"/>
<celldesigner:boxSize width="80.0" height="60.0"/>
<celldesigner:singleLine width="1.0"/>
<celldesigner:paint color="3fff0000" scheme="Color"/>
</celldesigner:briefView>
</celldesigner:speciesAlias>
<celldesigner:speciesAlias id="sa20" species="ETOH">
<celldesigner:activity>inactive</celldesigner:activity>
<celldesigner:bounds x="555.0" y="1147.5" w="70.0" h="25.0"/>
<celldesigner:view state="usual"/>
<celldesigner:usualView>
<celldesigner:innerPosition x="0.0" y="0.0"/>
<celldesigner:boxSize width="70.0" height="25.0"/>
<celldesigner:singleLine width="1.0"/>
<celldesigner:paint color="ffccff66" scheme="Color"/>
</celldesigner:usualView>
<celldesigner:briefView>
<celldesigner:innerPosition x="0.0" y="0.0"/>
<celldesigner:boxSize width="80.0" height="60.0"/>
<celldesigner:singleLine width="1.0"/>
<celldesigner:paint color="3fff0000" scheme="Color"/>
</celldesigner:briefView>
</celldesigner:speciesAlias>
<celldesigner:speciesAlias id="sa21" species="CO2">
<celldesigner:activity>inactive</celldesigner:activity>
<celldesigner:bounds x="425.0" y="1147.5" w="70.0" h="25.0"/>
<celldesigner:view state="usual"/>
<celldesigner:usualView>
<celldesigner:innerPosition x="0.0" y="0.0"/>
<celldesigner:boxSize width="70.0" height="25.0"/>
<celldesigner:singleLine width="1.0"/>
<celldesigner:paint color="ffccff66" scheme="Color"/>
</celldesigner:usualView>
<celldesigner:briefView>
<celldesigner:innerPosition x="0.0" y="0.0"/>
<celldesigner:boxSize width="80.0" height="60.0"/>
<celldesigner:singleLine width="1.0"/>
<celldesigner:paint color="3fff0000" scheme="Color"/>
</celldesigner:briefView>
</celldesigner:speciesAlias>
<celldesigner:speciesAlias id="sa23" species="P" compartmentAlias="ca0">
<celldesigner:activity>inactive</celldesigner:activity>
<celldesigner:bounds x="218.78125" y="137.71875" w="70.0" h="25.0"/>
<celldesigner:view state="usual"/>
<celldesigner:usualView>
<celldesigner:innerPosition x="120.375" y="77.75"/>
<celldesigner:boxSize width="70.0" height="25.0"/>
<celldesigner:singleLine width="1.0"/>
<celldesigner:paint color="ffffcccc" scheme="Color"/>
</celldesigner:usualView>
<celldesigner:briefView>
<celldesigner:innerPosition x="0.0" y="0.0"/>
<celldesigner:boxSize width="80.0" height="60.0"/>
<celldesigner:singleLine width="1.0"/>
<celldesigner:paint color="3fff0000" scheme="Color"/>
</celldesigner:briefView>
</celldesigner:speciesAlias>
<celldesigner:speciesAlias id="sa24" species="NADH" compartmentAlias="ca0">
<celldesigner:activity>inactive</celldesigner:activity>
<celldesigner:bounds x="195.0" y="427.5" w="70.0" h="25.0"/>
<celldesigner:view state="usual"/>
<celldesigner:usualView>
<celldesigner:innerPosition x="96.59375" y="367.53125"/>
<celldesigner:boxSize width="70.0" height="25.0"/>
<celldesigner:singleLine width="1.0"/>
<celldesigner:paint color="ffffcccc" scheme="Color"/>
</celldesigner:usualView>
<celldesigner:briefView>
<celldesigner:innerPosition x="0.0" y="0.0"/>
<celldesigner:boxSize width="80.0" height="60.0"/>
<celldesigner:singleLine width="1.0"/>
<celldesigner:paint color="3fff0000" scheme="Color"/>
</celldesigner:briefView>
</celldesigner:speciesAlias>
<celldesigner:speciesAlias id="sa25" species="NAD" compartmentAlias="ca0">
<celldesigner:activity>inactive</celldesigner:activity>
<celldesigner:bounds x="115.0" y="427.5" w="70.0" h="25.0"/>
<celldesigner:view state="usual"/>
<celldesigner:usualView>
<celldesigner:innerPosition x="16.59375" y="367.53125"/>
<celldesigner:boxSize width="70.0" height="25.0"/>
<celldesigner:singleLine width="1.0"/>
<celldesigner:paint color="ffffcccc" scheme="Color"/>
</celldesigner:usualView>
<celldesigner:briefView>
<celldesigner:innerPosition x="0.0" y="0.0"/>
<celldesigner:boxSize width="80.0" height="60.0"/>
<celldesigner:singleLine width="1.0"/>
<celldesigner:paint color="3fff0000" scheme="Color"/>
</celldesigner:briefView>
</celldesigner:speciesAlias>
<celldesigner:speciesAlias id="sa26" species="P" compartmentAlias="ca0">
<celldesigner:activity>inactive</celldesigner:activity>
<celldesigner:bounds x="289.78125" y="672.71875" w="70.0" h="25.0"/>
<celldesigner:view state="usual"/>
<celldesigner:usualView>
<celldesigner:innerPosition x="191.375" y="612.75"/>
<celldesigner:boxSize width="70.0" height="25.0"/>
<celldesigner:singleLine width="1.0"/>
<celldesigner:paint color="ffffcccc" scheme="Color"/>
</celldesigner:usualView>
<celldesigner:briefView>
<celldesigner:innerPosition x="0.0" y="0.0"/>
<celldesigner:boxSize width="80.0" height="60.0"/>
<celldesigner:singleLine width="1.0"/>
<celldesigner:paint color="3fff0000" scheme="Color"/>
</celldesigner:briefView>
</celldesigner:speciesAlias>
<celldesigner:speciesAlias id="sa27" species="P" compartmentAlias="ca0">
<celldesigner:activity>inactive</celldesigner:activity>
<celldesigner:bounds x="295.0" y="877.5" w="70.0" h="25.0"/>
<celldesigner:view state="usual"/>
<celldesigner:usualView>
<celldesigner:innerPosition x="196.59375" y="817.53125"/>
<celldesigner:boxSize width="70.0" height="25.0"/>
<celldesigner:singleLine width="1.0"/>
<celldesigner:paint color="ffffcccc" scheme="Color"/>
</celldesigner:usualView>
<celldesigner:briefView>
<celldesigner:innerPosition x="0.0" y="0.0"/>
<celldesigner:boxSize width="80.0" height="60.0"/>
<celldesigner:singleLine width="1.0"/>
<celldesigner:paint color="3fff0000" scheme="Color"/>
</celldesigner:briefView>
</celldesigner:speciesAlias>
<celldesigner:speciesAlias id="sa28" species="NAD" compartmentAlias="ca0">
<celldesigner:activity>inactive</celldesigner:activity>
<celldesigner:bounds x="495.0" y="1067.5" w="70.0" h="25.0"/>
<celldesigner:view state="usual"/>
<celldesigner:usualView>
<celldesigner:innerPosition x="396.59375" y="1007.53125"/>
<celldesigner:boxSize width="70.0" height="25.0"/>
<celldesigner:singleLine width="1.0"/>
<celldesigner:paint color="ffffcccc" scheme="Color"/>
</celldesigner:usualView>
<celldesigner:briefView>
<celldesigner:innerPosition x="0.0" y="0.0"/>
<celldesigner:boxSize width="80.0" height="60.0"/>
<celldesigner:singleLine width="1.0"/>
<celldesigner:paint color="3fff0000" scheme="Color"/>
</celldesigner:briefView>
</celldesigner:speciesAlias>
<celldesigner:speciesAlias id="sa29" species="NADH" compartmentAlias="ca0">
<celldesigner:activity>inactive</celldesigner:activity>
<celldesigner:bounds x="515.0" y="947.5" w="70.0" h="25.0"/>
<celldesigner:view state="usual"/>
<celldesigner:usualView>
<celldesigner:innerPosition x="416.59375" y="887.53125"/>
<celldesigner:boxSize width="70.0" height="25.0"/>
<celldesigner:singleLine width="1.0"/>
<celldesigner:paint color="ffffcccc" scheme="Color"/>
</celldesigner:usualView>
<celldesigner:briefView>
<celldesigner:innerPosition x="0.0" y="0.0"/>
<celldesigner:boxSize width="80.0" height="60.0"/>
<celldesigner:singleLine width="1.0"/>
<celldesigner:paint color="3fff0000" scheme="Color"/>
</celldesigner:briefView>
</celldesigner:speciesAlias>
<celldesigner:speciesAlias id="sa30" species="NADH" compartmentAlias="ca0">
<celldesigner:activity>inactive</celldesigner:activity>
<celldesigner:bounds x="736.59375" y="1057.53125" w="70.0" h="25.0"/>
<celldesigner:view state="usual"/>
<celldesigner:usualView>
<celldesigner:innerPosition x="638.1875" y="997.5625"/>
<celldesigner:boxSize width="70.0" height="25.0"/>
<celldesigner:singleLine width="1.0"/>
<celldesigner:paint color="ffffcccc" scheme="Color"/>
</celldesigner:usualView>
<celldesigner:briefView>
<celldesigner:innerPosition x="0.0" y="0.0"/>
<celldesigner:boxSize width="80.0" height="60.0"/>
<celldesigner:singleLine width="1.0"/>
<celldesigner:paint color="3fff0000" scheme="Color"/>
</celldesigner:briefView>
</celldesigner:speciesAlias>
<celldesigner:speciesAlias id="sa31" species="NAD" compartmentAlias="ca0">
<celldesigner:activity>inactive</celldesigner:activity>
<celldesigner:bounds x="696.59375" y="937.53125" w="70.0" h="25.0"/>
<celldesigner:view state="usual"/>
<celldesigner:usualView>
<celldesigner:innerPosition x="598.1875" y="877.5625"/>
<celldesigner:boxSize width="70.0" height="25.0"/>
<celldesigner:singleLine width="1.0"/>
<celldesigner:paint color="ffffcccc" scheme="Color"/>
</celldesigner:usualView>
<celldesigner:briefView>
<celldesigner:innerPosition x="0.0" y="0.0"/>
<celldesigner:boxSize width="80.0" height="60.0"/>
<celldesigner:singleLine width="1.0"/>
<celldesigner:paint color="3fff0000" scheme="Color"/>
</celldesigner:briefView>
</celldesigner:speciesAlias>
<celldesigner:speciesAlias id="sa32" species="GLY">
<celldesigner:activity>inactive</celldesigner:activity>
<celldesigner:bounds x="25.0" y="477.5" w="70.0" h="25.0"/>
<celldesigner:view state="usual"/>
<celldesigner:usualView>
<celldesigner:innerPosition x="0.0" y="0.0"/>
<celldesigner:boxSize width="70.0" height="25.0"/>
<celldesigner:singleLine width="1.0"/>
<celldesigner:paint color="ffccff66" scheme="Color"/>
</celldesigner:usualView>
<celldesigner:briefView>
<celldesigner:innerPosition x="0.0" y="0.0"/>
<celldesigner:boxSize width="80.0" height="60.0"/>
<celldesigner:singleLine width="1.0"/>
<celldesigner:paint color="3fff0000" scheme="Color"/>
</celldesigner:briefView>
</celldesigner:speciesAlias>
<celldesigner:speciesAlias id="sa33" species="GA3P" compartmentAlias="ca0">
<celldesigner:activity>inactive</celldesigner:activity>
<celldesigner:bounds x="384.0" y="477.5" w="70.0" h="25.0"/>
<celldesigner:view state="usual"/>
<celldesigner:usualView>
<celldesigner:innerPosition x="285.59375" y="417.53125"/>
<celldesigner:boxSize width="70.0" height="25.0"/>
<celldesigner:singleLine width="1.0"/>
<celldesigner:paint color="ffccff66" scheme="Color"/>
</celldesigner:usualView>
<celldesigner:briefView>
<celldesigner:innerPosition x="0.0" y="0.0"/>
<celldesigner:boxSize width="80.0" height="60.0"/>
<celldesigner:singleLine width="1.0"/>
<celldesigner:paint color="3fff0000" scheme="Color"/>
</celldesigner:briefView>
</celldesigner:speciesAlias>
<celldesigner:speciesAlias id="sa34" species="D6PGluconoLactone" compartmentAlias="ca0">
<celldesigner:activity>inactive</celldesigner:activity>
<celldesigner:bounds x="570.0" y="185.0" w="120.0" h="30.0"/>
<celldesigner:view state="usual"/>
<celldesigner:usualView>
<celldesigner:innerPosition x="471.59375" y="125.03125"/>
<celldesigner:boxSize width="120.0" height="30.0"/>
<celldesigner:singleLine width="1.0"/>
<celldesigner:paint color="ffccff66" scheme="Color"/>
</celldesigner:usualView>
<celldesigner:briefView>
<celldesigner:innerPosition x="0.0" y="0.0"/>
<celldesigner:boxSize width="80.0" height="60.0"/>
<celldesigner:singleLine width="1.0"/>
<celldesigner:paint color="3fff0000" scheme="Color"/>
</celldesigner:briefView>
</celldesigner:speciesAlias>
<celldesigner:speciesAlias id="sa35" species="D6PGluconate" compartmentAlias="ca0">
<celldesigner:activity>inactive</celldesigner:activity>
<celldesigner:bounds x="770.0" y="185.0" w="120.0" h="30.0"/>
<celldesigner:view state="usual"/>
<celldesigner:usualView>
<celldesigner:innerPosition x="671.59375" y="125.03125"/>
<celldesigner:boxSize width="120.0" height="30.0"/>
<celldesigner:singleLine width="1.0"/>
<celldesigner:paint color="ffccff66" scheme="Color"/>
</celldesigner:usualView>
<celldesigner:briefView>
<celldesigner:innerPosition x="0.0" y="0.0"/>
<celldesigner:boxSize width="80.0" height="60.0"/>
<celldesigner:singleLine width="1.0"/>
<celldesigner:paint color="3fff0000" scheme="Color"/>
</celldesigner:briefView>
</celldesigner:speciesAlias>
<celldesigner:speciesAlias id="sa36" species="NADP" compartmentAlias="ca0">
<celldesigner:activity>inactive</celldesigner:activity>
<celldesigner:bounds x="365.0" y="147.5" w="70.0" h="25.0"/>
<celldesigner:view state="usual"/>
<celldesigner:usualView>
<celldesigner:innerPosition x="266.59375" y="87.53125"/>
<celldesigner:boxSize width="70.0" height="25.0"/>
<celldesigner:singleLine width="1.0"/>
<celldesigner:paint color="ffff99ff" scheme="Gradation"/>
</celldesigner:usualView>
<celldesigner:briefView>
<celldesigner:innerPosition x="0.0" y="0.0"/>
<celldesigner:boxSize width="80.0" height="60.0"/>
<celldesigner:singleLine width="1.0"/>
<celldesigner:paint color="3fff0000" scheme="Color"/>
</celldesigner:briefView>
</celldesigner:speciesAlias>
<celldesigner:speciesAlias id="sa37" species="NADPH" compartmentAlias="ca0">
<celldesigner:activity>inactive</celldesigner:activity>
<celldesigner:bounds x="475.0" y="147.5" w="70.0" h="25.0"/>
<celldesigner:view state="usual"/>
<celldesigner:usualView>
<celldesigner:innerPosition x="376.59375" y="87.53125"/>
<celldesigner:boxSize width="70.0" height="25.0"/>
<celldesigner:singleLine width="1.0"/>
<celldesigner:paint color="ffff99ff" scheme="Gradation"/>
</celldesigner:usualView>
<celldesigner:briefView>
<celldesigner:innerPosition x="0.0" y="0.0"/>
<celldesigner:boxSize width="80.0" height="60.0"/>
<celldesigner:singleLine width="1.0"/>
<celldesigner:paint color="3fff0000" scheme="Color"/>
</celldesigner:briefView>
</celldesigner:speciesAlias>
<celldesigner:speciesAlias id="sa38" species="Ribulose5P" compartmentAlias="ca0">
<celldesigner:activity>inactive</celldesigner:activity>
<celldesigner:bounds x="1030.0" y="185.0" w="120.0" h="30.0"/>
<celldesigner:view state="usual"/>
<celldesigner:usualView>
<celldesigner:innerPosition x="931.59375" y="125.03125"/>
<celldesigner:boxSize width="120.0" height="30.0"/>
<celldesigner:singleLine width="1.0"/>
<celldesigner:paint color="ffccff66" scheme="Color"/>
</celldesigner:usualView>
<celldesigner:briefView>
<celldesigner:innerPosition x="0.0" y="0.0"/>
<celldesigner:boxSize width="80.0" height="60.0"/>
<celldesigner:singleLine width="1.0"/>
<celldesigner:paint color="3fff0000" scheme="Color"/>
</celldesigner:briefView>
</celldesigner:speciesAlias>
<celldesigner:speciesAlias id="sa39" species="NADP" compartmentAlias="ca0">
<celldesigner:activity>inactive</celldesigner:activity>
<celldesigner:bounds x="865.0" y="147.5" w="70.0" h="25.0"/>
<celldesigner:view state="usual"/>
<celldesigner:usualView>
<celldesigner:innerPosition x="766.59375" y="87.53125"/>
<celldesigner:boxSize width="70.0" height="25.0"/>
<celldesigner:singleLine width="1.0"/>
<celldesigner:paint color="ffff99ff" scheme="Gradation"/>
</celldesigner:usualView>
<celldesigner:briefView>
<celldesigner:innerPosition x="0.0" y="0.0"/>
<celldesigner:boxSize width="80.0" height="60.0"/>
<celldesigner:singleLine width="1.0"/>
<celldesigner:paint color="3fff0000" scheme="Color"/>
</celldesigner:briefView>
</celldesigner:speciesAlias>
<celldesigner:speciesAlias id="sa40" species="NADPH" compartmentAlias="ca0">
<celldesigner:activity>inactive</celldesigner:activity>
<celldesigner:bounds x="965.0" y="147.5" w="70.0" h="25.0"/>
<celldesigner:view state="usual"/>
<celldesigner:usualView>
<celldesigner:innerPosition x="866.59375" y="87.53125"/>
<celldesigner:boxSize width="70.0" height="25.0"/>
<celldesigner:singleLine width="1.0"/>
<celldesigner:paint color="ffff99ff" scheme="Gradation"/>
</celldesigner:usualView>
<celldesigner:briefView>
<celldesigner:innerPosition x="0.0" y="0.0"/>
<celldesigner:boxSize width="80.0" height="60.0"/>
<celldesigner:singleLine width="1.0"/>
<celldesigner:paint color="3fff0000" scheme="Color"/>
</celldesigner:briefView>
</celldesigner:speciesAlias>
<celldesigner:speciesAlias id="sa41" species="Ribose5P" compartmentAlias="ca0">
<celldesigner:activity>inactive</celldesigner:activity>
<celldesigner:bounds x="1030.0" y="475.0" w="120.0" h="30.0"/>
<celldesigner:view state="usual"/>
<celldesigner:usualView>
<celldesigner:innerPosition x="931.59375" y="415.03125"/>
<celldesigner:boxSize width="120.0" height="30.0"/>
<celldesigner:singleLine width="1.0"/>
<celldesigner:paint color="ffccff66" scheme="Color"/>
</celldesigner:usualView>
<celldesigner:briefView>
<celldesigner:innerPosition x="0.0" y="0.0"/>
<celldesigner:boxSize width="80.0" height="60.0"/>
<celldesigner:singleLine width="1.0"/>
<celldesigner:paint color="3fff0000" scheme="Color"/>
</celldesigner:briefView>
</celldesigner:speciesAlias>
<celldesigner:speciesAlias id="sa42" species="Xyl5P" compartmentAlias="ca0">
<celldesigner:activity>inactive</celldesigner:activity>
<celldesigner:bounds x="650.0" y="285.0" w="120.0" h="30.0"/>
<celldesigner:view state="usual"/>
<celldesigner:usualView>
<celldesigner:innerPosition x="551.59375" y="225.03125"/>
<celldesigner:boxSize width="120.0" height="30.0"/>
<celldesigner:singleLine width="1.0"/>
<celldesigner:paint color="ffccff66" scheme="Color"/>
</celldesigner:usualView>
<celldesigner:briefView>
<celldesigner:innerPosition x="0.0" y="0.0"/>
<celldesigner:boxSize width="80.0" height="60.0"/>
<celldesigner:singleLine width="1.0"/>
<celldesigner:paint color="3fff0000" scheme="Color"/>
</celldesigner:briefView>
</celldesigner:speciesAlias>
<celldesigner:speciesAlias id="sa43" species="Seduhept7P" compartmentAlias="ca0">
<celldesigner:activity>inactive</celldesigner:activity>
<celldesigner:bounds x="540.0" y="415.0" w="120.0" h="30.0"/>
<celldesigner:view state="usual"/>
<celldesigner:usualView>
<celldesigner:innerPosition x="441.59375" y="355.03125"/>
<celldesigner:boxSize width="120.0" height="30.0"/>
<celldesigner:singleLine width="1.0"/>
<celldesigner:paint color="ffccff66" scheme="Color"/>
</celldesigner:usualView>
<celldesigner:briefView>
<celldesigner:innerPosition x="0.0" y="0.0"/>
<celldesigner:boxSize width="80.0" height="60.0"/>
<celldesigner:singleLine width="1.0"/>
<celldesigner:paint color="3fff0000" scheme="Color"/>
</celldesigner:briefView>
</celldesigner:speciesAlias>
<celldesigner:speciesAlias id="sa44" species="Erythrose4P" compartmentAlias="ca0">
<celldesigner:activity>inactive</celldesigner:activity>
<celldesigner:bounds x="480.0" y="255.0" w="120.0" h="30.0"/>
<celldesigner:view state="usual"/>
<celldesigner:usualView>
<celldesigner:innerPosition x="381.59375" y="195.03125"/>
<celldesigner:boxSize width="120.0" height="30.0"/>
<celldesigner:singleLine width="1.0"/>
<celldesigner:paint color="ffccff66" scheme="Color"/>
</celldesigner:usualView>
<celldesigner:briefView>
<celldesigner:innerPosition x="0.0" y="0.0"/>
<celldesigner:boxSize width="80.0" height="60.0"/>
<celldesigner:singleLine width="1.0"/>
<celldesigner:paint color="3fff0000" scheme="Color"/>
</celldesigner:briefView>
</celldesigner:speciesAlias>
<celldesigner:speciesAlias id="sa45" species="NADPH" compartmentAlias="ca0">
<celldesigner:activity>inactive</celldesigner:activity>
<celldesigner:bounds x="625.0" y="647.5" w="70.0" h="25.0"/>
<celldesigner:view state="usual"/>
<celldesigner:usualView>
<celldesigner:innerPosition x="526.59375" y="587.53125"/>
<celldesigner:boxSize width="70.0" height="25.0"/>
<celldesigner:singleLine width="1.0"/>
<celldesigner:paint color="ffff99ff" scheme="Gradation"/>
</celldesigner:usualView>
<celldesigner:briefView>
<celldesigner:innerPosition x="0.0" y="0.0"/>
<celldesigner:boxSize width="80.0" height="60.0"/>
<celldesigner:singleLine width="1.0"/>
<celldesigner:paint color="3fff0000" scheme="Color"/>
</celldesigner:briefView>
</celldesigner:speciesAlias>
<celldesigner:speciesAlias id="sa46" species="NADP" compartmentAlias="ca0">
<celldesigner:activity>inactive</celldesigner:activity>
<celldesigner:bounds x="765.0" y="647.5" w="70.0" h="25.0"/>
<celldesigner:view state="usual"/>
<celldesigner:usualView>
<celldesigner:innerPosition x="666.59375" y="587.53125"/>
<celldesigner:boxSize width="70.0" height="25.0"/>
<celldesigner:singleLine width="1.0"/>
<celldesigner:paint color="ffff99ff" scheme="Gradation"/>
</celldesigner:usualView>
<celldesigner:briefView>
<celldesigner:innerPosition x="0.0" y="0.0"/>
<celldesigner:boxSize width="80.0" height="60.0"/>
<celldesigner:singleLine width="1.0"/>
<celldesigner:paint color="3fff0000" scheme="Color"/>
</celldesigner:briefView>
</celldesigner:speciesAlias>
<celldesigner:speciesAlias id="sa47" species="GLCo">
<celldesigner:activity>inactive</celldesigner:activity>
<celldesigner:bounds x="284.0" y="13.5" w="70.0" h="25.0"/>
<celldesigner:view state="usual"/>
<celldesigner:usualView>
<celldesigner:innerPosition x="0.0" y="0.0"/>
<celldesigner:boxSize width="70.0" height="25.0"/>
<celldesigner:singleLine width="1.0"/>
<celldesigner:paint color="ffccff66" scheme="Color"/>
</celldesigner:usualView>
<celldesigner:briefView>
<celldesigner:innerPosition x="0.0" y="0.0"/>
<celldesigner:boxSize width="80.0" height="60.0"/>
<celldesigner:singleLine width="1.0"/>
<celldesigner:paint color="3fff0000" scheme="Color"/>
</celldesigner:briefView>
</celldesigner:speciesAlias>
</celldesigner:listOfSpeciesAliases>
<celldesigner:listOfGroups/>
<celldesigner:listOfProteins/>
<celldesigner:listOfGenes/>
<celldesigner:listOfRNAs/>
<celldesigner:listOfAntisenseRNAs/>
<celldesigner:listOfBlockDiagrams>
</celldesigner:listOfBlockDiagrams>
</annotation>
<listOfCompartments>
<compartment id="default"/>
<compartment id="outside" outside="default"/>
<compartment id="cytoplasm" name="cytoplasm" size="1" outside="default">
<annotation>
<celldesigner:name>cytoplasm</celldesigner:name>
</annotation>
</compartment>
</listOfCompartments>
<listOfSpecies>
<species id="P" name="P" compartment="cytoplasm" initialConcentration="5">
<annotation>
<celldesigner:positionToCompartment>inside</celldesigner:positionToCompartment>
<celldesigner:speciesIdentity>
<celldesigner:class>SIMPLE_MOLECULE</celldesigner:class>
<celldesigner:name>P</celldesigner:name>
</celldesigner:speciesIdentity>
</annotation>
</species>
<species id="G6P" name="G6P" compartment="cytoplasm" initialConcentration="1.39">
<annotation>
<celldesigner:positionToCompartment>inside</celldesigner:positionToCompartment>
<celldesigner:speciesIdentity>
<celldesigner:class>SIMPLE_MOLECULE</celldesigner:class>
<celldesigner:name>G6P</celldesigner:name>
</celldesigner:speciesIdentity>
</annotation>
</species>
<species id="F6P" name="F6P" compartment="cytoplasm" initialConcentration="0.28">
<annotation>
<celldesigner:positionToCompartment>inside</celldesigner:positionToCompartment>
<celldesigner:speciesIdentity>
<celldesigner:class>SIMPLE_MOLECULE</celldesigner:class>
<celldesigner:name>F6P</celldesigner:name>
</celldesigner:speciesIdentity>
</annotation>
</species>
<species id="F16P" name="F16P" compartment="cytoplasm" initialConcentration="0.1">
<annotation>
<celldesigner:positionToCompartment>inside</celldesigner:positionToCompartment>
<celldesigner:speciesIdentity>
<celldesigner:class>SIMPLE_MOLECULE</celldesigner:class>
<celldesigner:name>F16P</celldesigner:name>
</celldesigner:speciesIdentity>
</annotation>
</species>
<species id="NADH" name="NADH" compartment="cytoplasm" initialConcentration="0.39">
<annotation>
<celldesigner:positionToCompartment>inside</celldesigner:positionToCompartment>
<celldesigner:speciesIdentity>
<celldesigner:class>SIMPLE_MOLECULE</celldesigner:class>
<celldesigner:name>NADH</celldesigner:name>
</celldesigner:speciesIdentity>
</annotation>
</species>
<species id="NAD" name="NAD" compartment="cytoplasm" initialConcentration="1.2">
<annotation>
<celldesigner:positionToCompartment>inside</celldesigner:positionToCompartment>
<celldesigner:speciesIdentity>
<celldesigner:class>SIMPLE_MOLECULE</celldesigner:class>
<celldesigner:name>NAD</celldesigner:name>
</celldesigner:speciesIdentity>
</annotation>
</species>
<species id="BPG" name="BPG" compartment="cytoplasm" initialConcentration="0.1" charge="0">
<annotation>
<celldesigner:positionToCompartment>inside</celldesigner:positionToCompartment>
<celldesigner:speciesIdentity>
<celldesigner:class>SIMPLE_MOLECULE</celldesigner:class>
<celldesigner:name>BPG</celldesigner:name>
</celldesigner:speciesIdentity>
</annotation>
</species>
<species id="P3G" name="3PGA" compartment="cytoplasm" initialConcentration="0.1">
<annotation>
<celldesigner:positionToCompartment>inside</celldesigner:positionToCompartment>
<celldesigner:speciesIdentity>
<celldesigner:class>SIMPLE_MOLECULE</celldesigner:class>
<celldesigner:name>3PGA</celldesigner:name>
</celldesigner:speciesIdentity>
</annotation>
</species>
<species id="P2G" name="2PGA" compartment="cytoplasm" initialConcentration="0.1">
<annotation>
<celldesigner:positionToCompartment>inside</celldesigner:positionToCompartment>
<celldesigner:speciesIdentity>
<celldesigner:class>SIMPLE_MOLECULE</celldesigner:class>
<celldesigner:name>2PGA</celldesigner:name>
</celldesigner:speciesIdentity>
</annotation>
</species>
<species id="PEP" name="PEP" compartment="cytoplasm" initialConcentration="0.1">
<annotation>
<celldesigner:positionToCompartment>inside</celldesigner:positionToCompartment>
<celldesigner:speciesIdentity>
<celldesigner:class>SIMPLE_MOLECULE</celldesigner:class>
<celldesigner:name>PEP</celldesigner:name>
</celldesigner:speciesIdentity>
</annotation>
</species>
<species id="PYR" name="Pyr" compartment="cytoplasm" initialConcentration="3.36">
<annotation>
<celldesigner:positionToCompartment>inside</celldesigner:positionToCompartment>
<celldesigner:speciesIdentity>
<celldesigner:class>SIMPLE_MOLECULE</celldesigner:class>
<celldesigner:name>Pyr</celldesigner:name>
</celldesigner:speciesIdentity>
</annotation>
</species>
<species id="ACE" name="ACE" compartment="cytoplasm" initialConcentration="0.04">
<annotation>
<celldesigner:positionToCompartment>inside</celldesigner:positionToCompartment>
<celldesigner:speciesIdentity>
<celldesigner:class>SIMPLE_MOLECULE</celldesigner:class>
<celldesigner:name>ACE</celldesigner:name>
</celldesigner:speciesIdentity>
</annotation>
</species>
<species id="CO2" name="CO2" compartment="default" initialConcentration="1" boundaryCondition="true">
<annotation>
<celldesigner:positionToCompartment>inside</celldesigner:positionToCompartment>
<celldesigner:speciesIdentity>
<celldesigner:class>SIMPLE_MOLECULE</celldesigner:class>
<celldesigner:hypothetical>true</celldesigner:hypothetical>
<celldesigner:name>CO2</celldesigner:name>
</celldesigner:speciesIdentity>
</annotation>
</species>
<species id="ETOH" name="EtOH" compartment="default" initialConcentration="50" boundaryCondition="true">
<annotation>
<celldesigner:positionToCompartment>inside</celldesigner:positionToCompartment>
<celldesigner:speciesIdentity>
<celldesigner:class>SIMPLE_MOLECULE</celldesigner:class>
<celldesigner:hypothetical>true</celldesigner:hypothetical>
<celldesigner:name>EtOH</celldesigner:name>
</celldesigner:speciesIdentity>
</annotation>
</species>
<species id="SUCC" name="Succinate" compartment="default" initialConcentration="0.1" boundaryCondition="true" charge="0">
<annotation>
<celldesigner:positionToCompartment>inside</celldesigner:positionToCompartment>
<celldesigner:speciesIdentity>
<celldesigner:class>SIMPLE_MOLECULE</celldesigner:class>
<celldesigner:hypothetical>true</celldesigner:hypothetical>
<celldesigner:name>Succinate</celldesigner:name>
</celldesigner:speciesIdentity>
</annotation>
</species>
<species id="X" name="X" compartment="cytoplasm" initialConcentration="0.1" boundaryCondition="true" charge="0">
<annotation>
<celldesigner:positionToCompartment>inside</celldesigner:positionToCompartment>
<celldesigner:speciesIdentity>
<celldesigner:class>SIMPLE_MOLECULE</celldesigner:class>
<celldesigner:hypothetical>true</celldesigner:hypothetical>
<celldesigner:name>X</celldesigner:name>
</celldesigner:speciesIdentity>
</annotation>
</species>
<species id="GA3P" name="GA3P" compartment="cytoplasm" initialConcentration="0.05">
<annotation>
<celldesigner:positionToCompartment>inside</celldesigner:positionToCompartment>
<celldesigner:speciesIdentity>
<celldesigner:class>SIMPLE_MOLECULE</celldesigner:class>
<celldesigner:name>GA3P</celldesigner:name>
</celldesigner:speciesIdentity>
</annotation>
</species>
<species id="DHAP" name="DHAP" compartment="cytoplasm" initialConcentration="1">
<annotation>
<celldesigner:positionToCompartment>inside</celldesigner:positionToCompartment>
<celldesigner:speciesIdentity>
<celldesigner:class>SIMPLE_MOLECULE</celldesigner:class>
<celldesigner:name>DHAP</celldesigner:name>
</celldesigner:speciesIdentity>
</annotation>
</species>
<species id="GLY" name="Glycerol" compartment="default" initialConcentration="0.15" boundaryCondition="true">
<annotation>
<celldesigner:positionToCompartment>inside</celldesigner:positionToCompartment>
<celldesigner:speciesIdentity>
<celldesigner:class>SIMPLE_MOLECULE</celldesigner:class>
<celldesigner:hypothetical>true</celldesigner:hypothetical>
<celldesigner:name>Glycerol</celldesigner:name>
</celldesigner:speciesIdentity>
</annotation>
</species>
<species id="D6PGluconoLactone" name="6PGluconoLactone" compartment="cytoplasm" initialConcentration="0.1" charge="0">
<annotation>
<celldesigner:positionToCompartment>inside</celldesigner:positionToCompartment>
<celldesigner:speciesIdentity>
<celldesigner:class>SIMPLE_MOLECULE</celldesigner:class>
<celldesigner:name>6PGluconoLactone</celldesigner:name>
</celldesigner:speciesIdentity>
</annotation>
</species>
<species id="D6PGluconate" name="6PGluconate" compartment="cytoplasm" initialConcentration="0.1" charge="0">
<annotation>
<celldesigner:positionToCompartment>inside</celldesigner:positionToCompartment>
<celldesigner:speciesIdentity>
<celldesigner:class>SIMPLE_MOLECULE</celldesigner:class>
<celldesigner:name>6PGluconate</celldesigner:name>
</celldesigner:speciesIdentity>
</annotation>
</species>
<species id="NADP" name="NADP" compartment="cytoplasm" initialConcentration="0.4" charge="0">
<annotation>
<celldesigner:positionToCompartment>inside</celldesigner:positionToCompartment>
<celldesigner:speciesIdentity>
<celldesigner:class>SIMPLE_MOLECULE</celldesigner:class>
<celldesigner:name>NADP</celldesigner:name>
</celldesigner:speciesIdentity>
</annotation>
</species>
<species id="NADPH" name="NADPH" compartment="cytoplasm" initialConcentration="1.6" charge="0">
<annotation>
<celldesigner:positionToCompartment>inside</celldesigner:positionToCompartment>
<celldesigner:speciesIdentity>
<celldesigner:class>SIMPLE_MOLECULE</celldesigner:class>
<celldesigner:name>NADPH</celldesigner:name>
</celldesigner:speciesIdentity>
<celldesigner:listOfCatalyzedReactions>
<celldesigner:catalyzed reaction="vG6PDH"/>
<celldesigner:catalyzed reaction="vGluDH"/>
</celldesigner:listOfCatalyzedReactions>
</annotation>
</species>
<species id="Ribulose5P" name="Ribulose5P" compartment="cytoplasm" initialConcentration="0.1" charge="0">
<annotation>
<celldesigner:positionToCompartment>inside</celldesigner:positionToCompartment>
<celldesigner:speciesIdentity>
<celldesigner:class>SIMPLE_MOLECULE</celldesigner:class>
<celldesigner:name>Ribulose5P</celldesigner:name>
</celldesigner:speciesIdentity>
</annotation>
</species>
<species id="Ribose5P" name="Ribose5P" compartment="cytoplasm" initialConcentration="0.1" charge="0">
<annotation>
<celldesigner:positionToCompartment>inside</celldesigner:positionToCompartment>
<celldesigner:speciesIdentity>
<celldesigner:class>SIMPLE_MOLECULE</celldesigner:class>
<celldesigner:name>Ribose5P</celldesigner:name>
</celldesigner:speciesIdentity>
</annotation>
</species>
<species id="Xyl5P" name="Xyl5P" compartment="cytoplasm" initialConcentration="0.1" charge="0">
<annotation>
<celldesigner:positionToCompartment>inside</celldesigner:positionToCompartment>
<celldesigner:speciesIdentity>
<celldesigner:class>SIMPLE_MOLECULE</celldesigner:class>
<celldesigner:name>Xyl5P</celldesigner:name>
</celldesigner:speciesIdentity>
</annotation>
</species>
<species id="Seduhept7P" name="Seduhept7P" compartment="cytoplasm" initialConcentration="0.1" charge="0">
<annotation>
<celldesigner:positionToCompartment>inside</celldesigner:positionToCompartment>
<celldesigner:speciesIdentity>
<celldesigner:class>SIMPLE_MOLECULE</celldesigner:class>
<celldesigner:name>Seduhept7P</celldesigner:name>
</celldesigner:speciesIdentity>
</annotation>
</species>
<species id="Erythrose4P" name="Erythrose4P" compartment="cytoplasm" initialConcentration="0" charge="0">
<annotation>
<celldesigner:positionToCompartment>inside</celldesigner:positionToCompartment>
<celldesigner:speciesIdentity>
<celldesigner:class>SIMPLE_MOLECULE</celldesigner:class>
<celldesigner:name>Erythrose4P</celldesigner:name>
</celldesigner:speciesIdentity>
</annotation>
</species>
<species id="GLCo" name="GLCo" compartment="default" initialConcentration="50" boundaryCondition="true" charge="0">
<annotation>
<celldesigner:positionToCompartment>inside</celldesigner:positionToCompartment>
<celldesigner:speciesIdentity>
<celldesigner:class>SIMPLE_MOLECULE</celldesigner:class>
<celldesigner:hypothetical>true</celldesigner:hypothetical>
<celldesigner:name>GLCo</celldesigner:name>
</celldesigner:speciesIdentity>
</annotation>
</species>
<species id="GLCi" name="GLCi" compartment="cytoplasm" initialConcentration="0.087" charge="0">
<annotation>
<celldesigner:positionToCompartment>inside</celldesigner:positionToCompartment>
<celldesigner:speciesIdentity>
<celldesigner:class>SIMPLE_MOLECULE</celldesigner:class>
<celldesigner:name>GLCi</celldesigner:name>
</celldesigner:speciesIdentity>
</annotation>
</species>
</listOfSpecies>
<listOfReactions>
<reaction id="vGLK" name="vGLK">
<annotation>
<celldesigner:name>vGLK</celldesigner:name>
<celldesigner:reactionType>STATE_TRANSITION</celldesigner:reactionType>
<celldesigner:baseReactants>
<celldesigner:baseReactant species="GLCi" alias="sa0">
<celldesigner:linkAnchor position="S"/>
</celldesigner:baseReactant>
</celldesigner:baseReactants>
<celldesigner:baseProducts>
<celldesigner:baseProduct species="G6P" alias="sa2"/>
</celldesigner:baseProducts>
<celldesigner:listOfReactantLinks>
<celldesigner:reactantLink reactant="P" alias="sa23" targetLineIndex="-1,1">
<celldesigner:linkAnchor position="ESE"/>
<celldesigner:line width="1.0" color="ff000000"/>
</celldesigner:reactantLink>
</celldesigner:listOfReactantLinks>
<celldesigner:connectScheme connectPolicy="direct">
<celldesigner:listOfLineDirection>
<celldesigner:lineDirection index="0" value="unknown"/>
<celldesigner:lineDirection index="1" value="unknown"/>
<celldesigner:lineDirection index="2" value="unknown"/>
</celldesigner:listOfLineDirection>
</celldesigner:connectScheme>
<celldesigner:editPoints>0.4954954954954953,0.0 0.855855855855856,0.0</celldesigner:editPoints>
<celldesigner:line width="1.0" color="ff000000"/>
</annotation>
<listOfReactants>
<speciesReference species="GLCi">
<annotation>
<celldesigner:alias>sa0</celldesigner:alias>
</annotation>
</speciesReference>
<speciesReference species="P">
<annotation>
<celldesigner:alias>sa23</celldesigner:alias>
</annotation>
</speciesReference>
</listOfReactants>
<listOfProducts>
<speciesReference species="G6P">
<annotation>
<celldesigner:alias>sa2</celldesigner:alias>
</annotation>
</speciesReference>
</listOfProducts>
<kineticLaw>
<math xmlns="http://www.w3.org/1998/Math/MathML">
<apply>
<divide/>
<apply>
<times/>
<ci> VmGLK </ci>
<apply>
<plus/>
<apply>
<minus/>
<apply>
<divide/>
<apply>
<times/>
<ci> G6P </ci>
<apply>
<minus/>
<ci> SUMAXP </ci>
<apply>
<power/>
<apply>
<minus/>
<apply>
<plus/>
<apply>
<minus/>
<apply>
<power/>
<ci> SUMAXP </ci>
<cn type="integer"> 2 </cn>
</apply>
<apply>
<times/>
<cn type="integer"> 2 </cn>
<ci> SUMAXP </ci>
<ci> P </ci>
</apply>
</apply>
<apply>
<times/>
<cn type="integer"> 8 </cn>
<ci> KeqAK </ci>
<ci> SUMAXP </ci>
<ci> P </ci>
</apply>
<apply>
<power/>
<ci> P </ci>
<cn type="integer"> 2 </cn>
</apply>
</apply>
<apply>
<times/>
<cn type="integer"> 4 </cn>
<ci> KeqAK </ci>
<apply>
<power/>
<ci> P </ci>
<cn type="integer"> 2 </cn>
</apply>
</apply>
</apply>
<cn> 0.5 </cn>
</apply>
</apply>
</apply>
<apply>
<times/>
<apply>
<minus/>
<cn type="integer"> 1 </cn>
<apply>
<times/>
<cn type="integer"> 4 </cn>
<ci> KeqAK </ci>
</apply>
</apply>
<ci> KeqGLK </ci>
</apply>
</apply>
</apply>
<apply>
<divide/>
<apply>
<times/>
<ci> GLCi </ci>
<apply>
<plus/>
<apply>
<minus/>
<apply>
<plus/>
<apply>
<minus/>
<ci> SUMAXP </ci>
</apply>
<ci> P </ci>
</apply>
<apply>
<times/>
<cn type="integer"> 4 </cn>
<ci> KeqAK </ci>
<ci> P </ci>
</apply>
</apply>
<apply>
<power/>
<apply>
<minus/>
<apply>
<plus/>
<apply>
<minus/>
<apply>
<power/>
<ci> SUMAXP </ci>
<cn type="integer"> 2 </cn>
</apply>
<apply>
<times/>
<cn type="integer"> 2 </cn>
<ci> SUMAXP </ci>
<ci> P </ci>
</apply>
</apply>
<apply>
<times/>
<cn type="integer"> 8 </cn>
<ci> KeqAK </ci>
<ci> SUMAXP </ci>
<ci> P </ci>
</apply>
<apply>
<power/>
<ci> P </ci>
<cn type="integer"> 2 </cn>
</apply>
</apply>
<apply>
<times/>
<cn type="integer"> 4 </cn>
<ci> KeqAK </ci>
<apply>
<power/>
<ci> P </ci>
<cn type="integer"> 2 </cn>
</apply>
</apply>
</apply>
<cn> 0.5 </cn>
</apply>
</apply>
</apply>
<apply>
<minus/>
<cn type="integer"> 2 </cn>
<apply>
<times/>
<cn type="integer"> 8 </cn>
<ci> KeqAK </ci>
</apply>
</apply>
</apply>
</apply>
</apply>
<apply>
<times/>
<ci> KmGLKATP </ci>
<ci> KmGLKGLCi </ci>
<apply>
<plus/>
<cn type="integer"> 1 </cn>
<apply>
<divide/>
<ci> G6P </ci>
<ci> KmGLKG6P </ci>
</apply>
<apply>
<divide/>
<ci> GLCi </ci>
<ci> KmGLKGLCi </ci>
</apply>
</apply>
<apply>
<plus/>
<cn type="integer"> 1 </cn>
<apply>
<divide/>
<apply>
<minus/>
<ci> SUMAXP </ci>
<apply>
<power/>
<apply>
<minus/>
<apply>
<plus/>
<apply>
<minus/>
<apply>
<power/>
<ci> SUMAXP </ci>
<cn type="integer"> 2 </cn>
</apply>
<apply>
<times/>
<cn type="integer"> 2 </cn>
<ci> SUMAXP </ci>
<ci> P </ci>
</apply>
</apply>
<apply>
<times/>
<cn type="integer"> 8 </cn>
<ci> KeqAK </ci>
<ci> SUMAXP </ci>
<ci> P </ci>
</apply>
<apply>
<power/>
<ci> P </ci>
<cn type="integer"> 2 </cn>
</apply>
</apply>
<apply>
<times/>
<cn type="integer"> 4 </cn>
<ci> KeqAK </ci>
<apply>
<power/>
<ci> P </ci>
<cn type="integer"> 2 </cn>
</apply>
</apply>
</apply>
<cn> 0.5 </cn>
</apply>
</apply>
<apply>
<times/>
<apply>
<minus/>
<cn type="integer"> 1 </cn>
<apply>
<times/>
<cn type="integer"> 4 </cn>
<ci> KeqAK </ci>
</apply>
</apply>
<ci> KmGLKADP </ci>
</apply>
</apply>
<apply>
<divide/>
<apply>
<plus/>
<apply>
<minus/>
<apply>
<plus/>
<apply>
<minus/>
<ci> SUMAXP </ci>
</apply>
<ci> P </ci>
</apply>
<apply>
<times/>
<cn type="integer"> 4 </cn>
<ci> KeqAK </ci>
<ci> P </ci>
</apply>
</apply>
<apply>
<power/>
<apply>
<minus/>
<apply>
<plus/>
<apply>
<minus/>
<apply>
<power/>
<ci> SUMAXP </ci>
<cn type="integer"> 2 </cn>
</apply>
<apply>
<times/>
<cn type="integer"> 2 </cn>
<ci> SUMAXP </ci>
<ci> P </ci>
</apply>
</apply>
<apply>
<times/>
<cn type="integer"> 8 </cn>
<ci> KeqAK </ci>
<ci> SUMAXP </ci>
<ci> P </ci>
</apply>
<apply>
<power/>
<ci> P </ci>
<cn type="integer"> 2 </cn>
</apply>
</apply>
<apply>
<times/>
<cn type="integer"> 4 </cn>
<ci> KeqAK </ci>
<apply>
<power/>
<ci> P </ci>
<cn type="integer"> 2 </cn>
</apply>
</apply>
</apply>
<cn> 0.5 </cn>
</apply>
</apply>
<apply>
<times/>
<apply>
<minus/>
<cn type="integer"> 2 </cn>
<apply>
<times/>
<cn type="integer"> 8 </cn>
<ci> KeqAK </ci>
</apply>
</apply>
<ci> KmGLKATP </ci>
</apply>
</apply>
</apply>
</apply>
</apply>
</math>
<listOfParameters>
<parameter id="VmGLK" value="226.452"/>
<parameter id="SUMAXP" value="4.1"/>
<parameter id="KeqAK" value="0.45"/>
<parameter id="KeqGLK" value="3800"/>
<parameter id="KmGLKATP" value="0.15"/>
<parameter id="KmGLKGLCi" value="0.08"/>
<parameter id="KmGLKG6P" value="30"/>
<parameter id="KmGLKADP" value="0.23"/>
</listOfParameters>
</kineticLaw>
</reaction>
<reaction id="vPGI" name="vPGI">
<annotation>
<celldesigner:name>vPGI</celldesigner:name>
<celldesigner:reactionType>STATE_TRANSITION</celldesigner:reactionType>
<celldesigner:baseReactants>
<celldesigner:baseReactant species="G6P" alias="sa2"/>
</celldesigner:baseReactants>
<celldesigner:baseProducts>
<celldesigner:baseProduct species="F6P" alias="sa3"/>
</celldesigner:baseProducts>
<celldesigner:connectScheme connectPolicy="direct">
<celldesigner:listOfLineDirection>
<celldesigner:lineDirection index="0" value="unknown"/>
</celldesigner:listOfLineDirection>
</celldesigner:connectScheme>
<celldesigner:line width="1.0" color="ff000000"/>
</annotation>
<listOfReactants>
<speciesReference species="G6P">
<annotation>
<celldesigner:alias>sa2</celldesigner:alias>
</annotation>
</speciesReference>
</listOfReactants>
<listOfProducts>
<speciesReference species="F6P">
<annotation>
<celldesigner:alias>sa3</celldesigner:alias>
</annotation>
</speciesReference>
</listOfProducts>
<kineticLaw>
<math xmlns="http://www.w3.org/1998/Math/MathML">
<apply>
<divide/>
<apply>
<times/>
<apply>
<divide/>
<ci> VmPGI </ci>
<ci> KmPGIG6P </ci>
</apply>
<apply>
<minus/>
<ci> G6P </ci>
<apply>
<divide/>
<ci> F6P </ci>
<ci> KeqPGI </ci>
</apply>
</apply>
</apply>
<apply>
<plus/>
<cn type="integer"> 1 </cn>
<apply>
<divide/>
<ci> G6P </ci>
<ci> KmPGIG6P </ci>
</apply>
<apply>
<divide/>
<ci> F6P </ci>
<ci> KmPGIF6P </ci>
</apply>
</apply>
</apply>
</math>
<listOfParameters>
<parameter id="VmPGI" value="339.677"/>
<parameter id="KmPGIG6P" value="1.4"/>
<parameter id="KeqPGI" value="0.314"/>
<parameter id="KmPGIF6P" value="0.3"/>
</listOfParameters>
</kineticLaw>
</reaction>
<reaction id="vPFK" name="vPFK">
<annotation>
<celldesigner:name>vPFK</celldesigner:name>
<celldesigner:reactionType>STATE_TRANSITION</celldesigner:reactionType>
<celldesigner:baseReactants>
<celldesigner:baseReactant species="F6P" alias="sa3"/>
</celldesigner:baseReactants>
<celldesigner:baseProducts>
<celldesigner:baseProduct species="F16P" alias="sa4"/>
</celldesigner:baseProducts>
<celldesigner:listOfReactantLinks>
<celldesigner:reactantLink reactant="P" alias="sa1" targetLineIndex="-1,1">
<celldesigner:line width="1.0" color="ff000000"/>
</celldesigner:reactantLink>
</celldesigner:listOfReactantLinks>
<celldesigner:connectScheme connectPolicy="direct">
<celldesigner:listOfLineDirection>
<celldesigner:lineDirection index="0" value="unknown"/>
<celldesigner:lineDirection index="1" value="unknown"/>
<celldesigner:lineDirection index="2" value="unknown"/>
</celldesigner:listOfLineDirection>
</celldesigner:connectScheme>
<celldesigner:editPoints>0.5778295467453249,0.0016243696941735664 0.6575302806198495,0.0017999772286767524</celldesigner:editPoints>
<celldesigner:line width="1.0" color="ff000000"/>
</annotation>
<listOfReactants>
<speciesReference species="F6P">
<annotation>
<celldesigner:alias>sa3</celldesigner:alias>
</annotation>
</speciesReference>
<speciesReference species="P">
<annotation>
<celldesigner:alias>sa1</celldesigner:alias>
</annotation>
</speciesReference>
</listOfReactants>
<listOfProducts>
<speciesReference species="F16P">
<annotation>
<celldesigner:alias>sa4</celldesigner:alias>
</annotation>
</speciesReference>
</listOfProducts>
<kineticLaw>
<math xmlns="http://www.w3.org/1998/Math/MathML">
<apply>
<divide/>
<apply>
<times/>
<ci> gR </ci>
<ci> VmPFK </ci>
<ci> F6P </ci>
<apply>
<plus/>
<apply>
<minus/>
<apply>
<plus/>
<apply>
<minus/>
<ci> SUMAXP </ci>
</apply>
<ci> P </ci>
</apply>
<apply>
<times/>
<cn type="integer"> 4 </cn>
<ci> KeqAK </ci>
<ci> P </ci>
</apply>
</apply>
<apply>
<power/>
<apply>
<minus/>
<apply>
<plus/>
<apply>
<minus/>
<apply>
<power/>
<ci> SUMAXP </ci>
<cn type="integer"> 2 </cn>
</apply>
<apply>
<times/>
<cn type="integer"> 2 </cn>
<ci> SUMAXP </ci>
<ci> P </ci>
</apply>
</apply>
<apply>
<times/>
<cn type="integer"> 8 </cn>
<ci> KeqAK </ci>
<ci> SUMAXP </ci>
<ci> P </ci>
</apply>
<apply>
<power/>
<ci> P </ci>
<cn type="integer"> 2 </cn>
</apply>
</apply>
<apply>
<times/>
<cn type="integer"> 4 </cn>
<ci> KeqAK </ci>
<apply>
<power/>
<ci> P </ci>
<cn type="integer"> 2 </cn>
</apply>
</apply>
</apply>
<cn> 0.5 </cn>
</apply>
</apply>
<apply>
<plus/>
<cn type="integer"> 1 </cn>
<apply>
<divide/>
<ci> F6P </ci>
<ci> KmPFKF6P </ci>
</apply>
<apply>
<divide/>
<apply>
<plus/>
<apply>
<minus/>
<apply>
<plus/>
<apply>
<minus/>
<ci> SUMAXP </ci>
</apply>
<ci> P </ci>
</apply>
<apply>
<times/>
<cn type="integer"> 4 </cn>
<ci> KeqAK </ci>
<ci> P </ci>
</apply>
</apply>
<apply>
<power/>
<apply>
<minus/>
<apply>
<plus/>
<apply>
<minus/>
<apply>
<power/>
<ci> SUMAXP </ci>
<cn type="integer"> 2 </cn>
</apply>
<apply>
<times/>
<cn type="integer"> 2 </cn>
<ci> SUMAXP </ci>
<ci> P </ci>
</apply>
</apply>
<apply>
<times/>
<cn type="integer"> 8 </cn>
<ci> KeqAK </ci>
<ci> SUMAXP </ci>
<ci> P </ci>
</apply>
<apply>
<power/>
<ci> P </ci>
<cn type="integer"> 2 </cn>
</apply>
</apply>
<apply>
<times/>
<cn type="integer"> 4 </cn>
<ci> KeqAK </ci>
<apply>
<power/>
<ci> P </ci>
<cn type="integer"> 2 </cn>
</apply>
</apply>
</apply>
<cn> 0.5 </cn>
</apply>
</apply>
<apply>
<times/>
<apply>
<minus/>
<cn type="integer"> 2 </cn>
<apply>
<times/>
<cn type="integer"> 8 </cn>
<ci> KeqAK </ci>
</apply>
</apply>
<ci> KmPFKATP </ci>
</apply>
</apply>
<apply>
<divide/>
<apply>
<times/>
<ci> gR </ci>
<ci> F6P </ci>
<apply>
<plus/>
<apply>
<minus/>
<apply>
<plus/>
<apply>
<minus/>
<ci> SUMAXP </ci>
</apply>
<ci> P </ci>
</apply>
<apply>
<times/>
<cn type="integer"> 4 </cn>
<ci> KeqAK </ci>
<ci> P </ci>
</apply>
</apply>
<apply>
<power/>
<apply>
<minus/>
<apply>
<plus/>
<apply>
<minus/>
<apply>
<power/>
<ci> SUMAXP </ci>
<cn type="integer"> 2 </cn>
</apply>
<apply>
<times/>
<cn type="integer"> 2 </cn>
<ci> SUMAXP </ci>
<ci> P </ci>
</apply>
</apply>
<apply>
<times/>
<cn type="integer"> 8 </cn>
<ci> KeqAK </ci>
<ci> SUMAXP </ci>
<ci> P </ci>
</apply>
<apply>
<power/>
<ci> P </ci>
<cn type="integer"> 2 </cn>
</apply>
</apply>
<apply>
<times/>
<cn type="integer"> 4 </cn>
<ci> KeqAK </ci>
<apply>
<power/>
<ci> P </ci>
<cn type="integer"> 2 </cn>
</apply>
</apply>
</apply>
<cn> 0.5 </cn>
</apply>
</apply>
</apply>
<apply>
<times/>
<apply>
<minus/>
<cn type="integer"> 2 </cn>
<apply>
<times/>
<cn type="integer"> 8 </cn>
<ci> KeqAK </ci>
</apply>
</apply>
<ci> KmPFKATP </ci>
<ci> KmPFKF6P </ci>
</apply>
</apply>
</apply>
</apply>
<apply>
<times/>
<apply>
<minus/>
<cn type="integer"> 2 </cn>
<apply>
<times/>
<cn type="integer"> 8 </cn>
<ci> KeqAK </ci>
</apply>
</apply>
<ci> KmPFKATP </ci>
<ci> KmPFKF6P </ci>
<apply>
<plus/>
<apply>
<divide/>
<apply>
<times/>
<ci> L0 </ci>
<apply>
<power/>
<apply>
<plus/>
<cn type="integer"> 1 </cn>
<apply>
<divide/>
<apply>
<times/>
<ci> CPFKF26BP </ci>
<ci> F26BP </ci>
</apply>
<ci> KPFKF26BP </ci>
</apply>
<apply>
<divide/>
<apply>
<times/>
<ci> CPFKF16BP </ci>
<ci> F16P </ci>
</apply>
<ci> KPFKF16BP </ci>
</apply>
</apply>
<cn type="integer"> 2 </cn>
</apply>
<apply>
<power/>
<apply>
<plus/>
<cn type="integer"> 1 </cn>
<apply>
<divide/>
<apply>
<times/>
<cn type="integer"> 2 </cn>
<ci> CPFKAMP </ci>
<ci> KeqAK </ci>
<apply>
<power/>
<apply>
<minus/>
<ci> SUMAXP </ci>
<apply>
<power/>
<apply>
<minus/>
<apply>
<plus/>
<apply>
<minus/>
<apply>
<power/>
<ci> SUMAXP </ci>
<cn type="integer"> 2 </cn>
</apply>
<apply>
<times/>
<cn type="integer"> 2 </cn>
<ci> SUMAXP </ci>
<ci> P </ci>
</apply>
</apply>
<apply>
<times/>
<cn type="integer"> 8 </cn>
<ci> KeqAK </ci>
<ci> SUMAXP </ci>
<ci> P </ci>
</apply>
<apply>
<power/>
<ci> P </ci>
<cn type="integer"> 2 </cn>
</apply>
</apply>
<apply>
<times/>
<cn type="integer"> 4 </cn>
<ci> KeqAK </ci>
<apply>
<power/>
<ci> P </ci>
<cn type="integer"> 2 </cn>
</apply>
</apply>
</apply>
<cn> 0.5 </cn>
</apply>
</apply>
<cn type="integer"> 2 </cn>
</apply>
</apply>
<apply>
<times/>
<apply>
<plus/>
<apply>
<minus/>
<cn type="integer"> 1 </cn>
</apply>
<apply>
<times/>
<cn type="integer"> 4 </cn>
<ci> KeqAK </ci>
</apply>
</apply>
<ci> KPFKAMP </ci>
<apply>
<minus/>
<apply>
<plus/>
<apply>
<minus/>
<ci> SUMAXP </ci>
<ci> P </ci>
</apply>
<apply>
<times/>
<cn type="integer"> 4 </cn>
<ci> KeqAK </ci>
<ci> P </ci>
</apply>
</apply>
<apply>
<power/>
<apply>
<minus/>
<apply>
<plus/>
<apply>
<minus/>
<apply>
<power/>
<ci> SUMAXP </ci>
<cn type="integer"> 2 </cn>
</apply>
<apply>
<times/>
<cn type="integer"> 2 </cn>
<ci> SUMAXP </ci>
<ci> P </ci>
</apply>
</apply>
<apply>
<times/>
<cn type="integer"> 8 </cn>
<ci> KeqAK </ci>
<ci> SUMAXP </ci>
<ci> P </ci>
</apply>
<apply>
<power/>
<ci> P </ci>
<cn type="integer"> 2 </cn>
</apply>
</apply>
<apply>
<times/>
<cn type="integer"> 4 </cn>
<ci> KeqAK </ci>
<apply>
<power/>
<ci> P </ci>
<cn type="integer"> 2 </cn>
</apply>
</apply>
</apply>
<cn> 0.5 </cn>
</apply>
</apply>
</apply>
</apply>
</apply>
<cn type="integer"> 2 </cn>
</apply>
<apply>
<power/>
<apply>
<plus/>
<cn type="integer"> 1 </cn>
<apply>
<divide/>
<apply>
<times/>
<ci> CiPFKATP </ci>
<apply>
<plus/>
<apply>
<minus/>
<apply>
<plus/>
<apply>
<minus/>
<ci> SUMAXP </ci>
</apply>
<ci> P </ci>
</apply>
<apply>
<times/>
<cn type="integer"> 4 </cn>
<ci> KeqAK </ci>
<ci> P </ci>
</apply>
</apply>
<apply>
<power/>
<apply>
<minus/>
<apply>
<plus/>
<apply>
<minus/>
<apply>
<power/>
<ci> SUMAXP </ci>
<cn type="integer"> 2 </cn>
</apply>
<apply>
<times/>
<cn type="integer"> 2 </cn>
<ci> SUMAXP </ci>
<ci> P </ci>
</apply>
</apply>
<apply>
<times/>
<cn type="integer"> 8 </cn>
<ci> KeqAK </ci>
<ci> SUMAXP </ci>
<ci> P </ci>
</apply>
<apply>
<power/>
<ci> P </ci>
<cn type="integer"> 2 </cn>
</apply>
</apply>
<apply>
<times/>
<cn type="integer"> 4 </cn>
<ci> KeqAK </ci>
<apply>
<power/>
<ci> P </ci>
<cn type="integer"> 2 </cn>
</apply>
</apply>
</apply>
<cn> 0.5 </cn>
</apply>
</apply>
</apply>
<apply>
<times/>
<apply>
<minus/>
<cn type="integer"> 2 </cn>
<apply>
<times/>
<cn type="integer"> 8 </cn>
<ci> KeqAK </ci>
</apply>
</apply>
<ci> KiPFKATP </ci>
</apply>
</apply>
</apply>
<cn type="integer"> 2 </cn>
</apply>
<apply>
<power/>
<apply>
<plus/>
<cn type="integer"> 1 </cn>
<apply>
<divide/>
<apply>
<times/>
<ci> CPFKATP </ci>
<apply>
<plus/>
<apply>
<minus/>
<apply>
<plus/>
<apply>
<minus/>
<ci> SUMAXP </ci>
</apply>
<ci> P </ci>
</apply>
<apply>
<times/>
<cn type="integer"> 4 </cn>
<ci> KeqAK </ci>
<ci> P </ci>
</apply>
</apply>
<apply>
<power/>
<apply>
<minus/>
<apply>
<plus/>
<apply>
<minus/>
<apply>
<power/>
<ci> SUMAXP </ci>
<cn type="integer"> 2 </cn>
</apply>
<apply>
<times/>
<cn type="integer"> 2 </cn>
<ci> SUMAXP </ci>
<ci> P </ci>
</apply>
</apply>
<apply>
<times/>
<cn type="integer"> 8 </cn>
<ci> KeqAK </ci>
<ci> SUMAXP </ci>
<ci> P </ci>
</apply>
<apply>
<power/>
<ci> P </ci>
<cn type="integer"> 2 </cn>
</apply>
</apply>
<apply>
<times/>
<cn type="integer"> 4 </cn>
<ci> KeqAK </ci>
<apply>
<power/>
<ci> P </ci>
<cn type="integer"> 2 </cn>
</apply>
</apply>
</apply>
<cn> 0.5 </cn>
</apply>
</apply>
</apply>
<apply>
<times/>
<apply>
<minus/>
<cn type="integer"> 2 </cn>
<apply>
<times/>
<cn type="integer"> 8 </cn>
<ci> KeqAK </ci>
</apply>
</apply>
<ci> KmPFKATP </ci>
</apply>
</apply>
</apply>
<cn type="integer"> 2 </cn>
</apply>
</apply>
<apply>
<times/>
<apply>
<power/>
<apply>
<plus/>
<cn type="integer"> 1 </cn>
<apply>
<divide/>
<ci> F26BP </ci>
<ci> KPFKF26BP </ci>
</apply>
<apply>
<divide/>
<ci> F16P </ci>
<ci> KPFKF16BP </ci>
</apply>
</apply>
<cn type="integer"> 2 </cn>
</apply>
<apply>
<power/>
<apply>
<plus/>
<cn type="integer"> 1 </cn>
<apply>
<divide/>
<apply>
<times/>
<cn type="integer"> 2 </cn>
<ci> KeqAK </ci>
<apply>
<power/>
<apply>
<minus/>
<ci> SUMAXP </ci>
<apply>
<power/>
<apply>
<minus/>
<apply>
<plus/>
<apply>
<minus/>
<apply>
<power/>
<ci> SUMAXP </ci>
<cn type="integer"> 2 </cn>
</apply>
<apply>
<times/>
<cn type="integer"> 2 </cn>
<ci> SUMAXP </ci>
<ci> P </ci>
</apply>
</apply>
<apply>
<times/>
<cn type="integer"> 8 </cn>
<ci> KeqAK </ci>
<ci> SUMAXP </ci>
<ci> P </ci>
</apply>
<apply>
<power/>
<ci> P </ci>
<cn type="integer"> 2 </cn>
</apply>
</apply>
<apply>
<times/>
<cn type="integer"> 4 </cn>
<ci> KeqAK </ci>
<apply>
<power/>
<ci> P </ci>
<cn type="integer"> 2 </cn>
</apply>
</apply>
</apply>
<cn> 0.5 </cn>
</apply>
</apply>
<cn type="integer"> 2 </cn>
</apply>
</apply>
<apply>
<times/>
<apply>
<plus/>
<apply>
<minus/>
<cn type="integer"> 1 </cn>
</apply>
<apply>
<times/>
<cn type="integer"> 4 </cn>
<ci> KeqAK </ci>
</apply>
</apply>
<ci> KPFKAMP </ci>
<apply>
<minus/>
<apply>
<plus/>
<apply>
<minus/>
<ci> SUMAXP </ci>
<ci> P </ci>
</apply>
<apply>
<times/>
<cn type="integer"> 4 </cn>
<ci> KeqAK </ci>
<ci> P </ci>
</apply>
</apply>
<apply>
<power/>
<apply>
<minus/>
<apply>
<plus/>
<apply>
<minus/>
<apply>
<power/>
<ci> SUMAXP </ci>
<cn type="integer"> 2 </cn>
</apply>
<apply>
<times/>
<cn type="integer"> 2 </cn>
<ci> SUMAXP </ci>
<ci> P </ci>
</apply>
</apply>
<apply>
<times/>
<cn type="integer"> 8 </cn>
<ci> KeqAK </ci>
<ci> SUMAXP </ci>
<ci> P </ci>
</apply>
<apply>
<power/>
<ci> P </ci>
<cn type="integer"> 2 </cn>
</apply>
</apply>
<apply>
<times/>
<cn type="integer"> 4 </cn>
<ci> KeqAK </ci>
<apply>
<power/>
<ci> P </ci>
<cn type="integer"> 2 </cn>
</apply>
</apply>
</apply>
<cn> 0.5 </cn>
</apply>
</apply>
</apply>
</apply>
</apply>
<cn type="integer"> 2 </cn>
</apply>
<apply>
<power/>
<apply>
<plus/>
<cn type="integer"> 1 </cn>
<apply>
<divide/>
<apply>
<plus/>
<apply>
<minus/>
<apply>
<plus/>
<apply>
<minus/>
<ci> SUMAXP </ci>
</apply>
<ci> P </ci>
</apply>
<apply>
<times/>
<cn type="integer"> 4 </cn>
<ci> KeqAK </ci>
<ci> P </ci>
</apply>
</apply>
<apply>
<power/>
<apply>
<minus/>
<apply>
<plus/>
<apply>
<minus/>
<apply>
<power/>
<ci> SUMAXP </ci>
<cn type="integer"> 2 </cn>
</apply>
<apply>
<times/>
<cn type="integer"> 2 </cn>
<ci> SUMAXP </ci>
<ci> P </ci>
</apply>
</apply>
<apply>
<times/>
<cn type="integer"> 8 </cn>
<ci> KeqAK </ci>
<ci> SUMAXP </ci>
<ci> P </ci>
</apply>
<apply>
<power/>
<ci> P </ci>
<cn type="integer"> 2 </cn>
</apply>
</apply>
<apply>
<times/>
<cn type="integer"> 4 </cn>
<ci> KeqAK </ci>
<apply>
<power/>
<ci> P </ci>
<cn type="integer"> 2 </cn>
</apply>
</apply>
</apply>
<cn> 0.5 </cn>
</apply>
</apply>
<apply>
<times/>
<apply>
<minus/>
<cn type="integer"> 2 </cn>
<apply>
<times/>
<cn type="integer"> 8 </cn>
<ci> KeqAK </ci>
</apply>
</apply>
<ci> KiPFKATP </ci>
</apply>
</apply>
</apply>
<cn type="integer"> 2 </cn>
</apply>
</apply>
</apply>
<apply>
<power/>
<apply>
<plus/>
<cn type="integer"> 1 </cn>
<apply>
<divide/>
<ci> F6P </ci>
<ci> KmPFKF6P </ci>
</apply>
<apply>
<divide/>
<apply>
<plus/>
<apply>
<minus/>
<apply>
<plus/>
<apply>
<minus/>
<ci> SUMAXP </ci>
</apply>
<ci> P </ci>
</apply>
<apply>
<times/>
<cn type="integer"> 4 </cn>
<ci> KeqAK </ci>
<ci> P </ci>
</apply>
</apply>
<apply>
<power/>
<apply>
<minus/>
<apply>
<plus/>
<apply>
<minus/>
<apply>
<power/>
<ci> SUMAXP </ci>
<cn type="integer"> 2 </cn>
</apply>
<apply>
<times/>
<cn type="integer"> 2 </cn>
<ci> SUMAXP </ci>
<ci> P </ci>
</apply>
</apply>
<apply>
<times/>
<cn type="integer"> 8 </cn>
<ci> KeqAK </ci>
<ci> SUMAXP </ci>
<ci> P </ci>
</apply>
<apply>
<power/>
<ci> P </ci>
<cn type="integer"> 2 </cn>
</apply>
</apply>
<apply>
<times/>
<cn type="integer"> 4 </cn>
<ci> KeqAK </ci>
<apply>
<power/>
<ci> P </ci>
<cn type="integer"> 2 </cn>
</apply>
</apply>
</apply>
<cn> 0.5 </cn>
</apply>
</apply>
<apply>
<times/>
<apply>
<minus/>
<cn type="integer"> 2 </cn>
<apply>
<times/>
<cn type="integer"> 8 </cn>
<ci> KeqAK </ci>
</apply>
</apply>
<ci> KmPFKATP </ci>
</apply>
</apply>
<apply>
<divide/>
<apply>
<times/>
<ci> gR </ci>
<ci> F6P </ci>
<apply>
<plus/>
<apply>
<minus/>
<apply>
<plus/>
<apply>
<minus/>
<ci> SUMAXP </ci>
</apply>
<ci> P </ci>
</apply>
<apply>
<times/>
<cn type="integer"> 4 </cn>
<ci> KeqAK </ci>
<ci> P </ci>
</apply>
</apply>
<apply>
<power/>
<apply>
<minus/>
<apply>
<plus/>
<apply>
<minus/>
<apply>
<power/>
<ci> SUMAXP </ci>
<cn type="integer"> 2 </cn>
</apply>
<apply>
<times/>
<cn type="integer"> 2 </cn>
<ci> SUMAXP </ci>
<ci> P </ci>
</apply>
</apply>
<apply>
<times/>
<cn type="integer"> 8 </cn>
<ci> KeqAK </ci>
<ci> SUMAXP </ci>
<ci> P </ci>
</apply>
<apply>
<power/>
<ci> P </ci>
<cn type="integer"> 2 </cn>
</apply>
</apply>
<apply>
<times/>
<cn type="integer"> 4 </cn>
<ci> KeqAK </ci>
<apply>
<power/>
<ci> P </ci>
<cn type="integer"> 2 </cn>
</apply>
</apply>
</apply>
<cn> 0.5 </cn>
</apply>
</apply>
</apply>
<apply>
<times/>
<apply>
<minus/>
<cn type="integer"> 2 </cn>
<apply>
<times/>
<cn type="integer"> 8 </cn>
<ci> KeqAK </ci>
</apply>
</apply>
<ci> KmPFKATP </ci>
<ci> KmPFKF6P </ci>
</apply>
</apply>
</apply>
<cn type="integer"> 2 </cn>
</apply>
</apply>
</apply>
</apply>
</math>
<listOfParameters>
<parameter id="gR" value="5.12"/>
<parameter id="VmPFK" value="182.903"/>
<parameter id="SUMAXP" value="4.1"/>
<parameter id="KeqAK" value="0.45"/>
<parameter id="KmPFKF6P" value="0.1"/>
<parameter id="KmPFKATP" value="0.71"/>
<parameter id="L0" value="0.66"/>
<parameter id="CPFKF26BP" value="0.0174"/>
<parameter id="F26BP" value="0.02"/>
<parameter id="KPFKF26BP" value="0.000682"/>
<parameter id="CPFKF16BP" value="0.397"/>
<parameter id="KPFKF16BP" value="0.111"/>
<parameter id="CPFKAMP" value="0.0845"/>
<parameter id="KPFKAMP" value="0.0995"/>
<parameter id="CiPFKATP" value="100"/>
<parameter id="KiPFKATP" value="0.65"/>
<parameter id="CPFKATP" value="3"/>
</listOfParameters>
</kineticLaw>
</reaction>
<reaction id="vALD" name="vALD">
<annotation>
<celldesigner:name>vALD</celldesigner:name>
<celldesigner:reactionType>STATE_TRANSITION</celldesigner:reactionType>
<celldesigner:baseReactants>
<celldesigner:baseReactant species="F16P" alias="sa4"/>
</celldesigner:baseReactants>
<celldesigner:baseProducts>
<celldesigner:baseProduct species="DHAP" alias="sa5"/>
</celldesigner:baseProducts>
<celldesigner:listOfProductLinks>
<celldesigner:productLink product="GA3P" alias="sa33" targetLineIndex="-1,0">
<celldesigner:linkAnchor position="NNW"/>
<celldesigner:line width="1.0" color="ff000000"/>
</celldesigner:productLink>
</celldesigner:listOfProductLinks>
<celldesigner:connectScheme connectPolicy="direct">
<celldesigner:listOfLineDirection>
<celldesigner:lineDirection index="0" value="unknown"/>
<celldesigner:lineDirection index="1" value="unknown"/>
</celldesigner:listOfLineDirection>
</celldesigner:connectScheme>
<celldesigner:editPoints>0.1590909090909105,-0.2045454545454426</celldesigner:editPoints>
<celldesigner:line width="1.0" color="ff000000"/>
</annotation>
<listOfReactants>
<speciesReference species="F16P">
<annotation>
<celldesigner:alias>sa4</celldesigner:alias>
</annotation>
</speciesReference>
</listOfReactants>
<listOfProducts>
<speciesReference species="DHAP">
<annotation>
<celldesigner:alias>sa5</celldesigner:alias>
</annotation>
</speciesReference>
<speciesReference species="GA3P">
<annotation>
<celldesigner:alias>sa33</celldesigner:alias>
</annotation>
</speciesReference>
</listOfProducts>
<kineticLaw>
<math xmlns="http://www.w3.org/1998/Math/MathML">
<apply>
<divide/>
<apply>
<times/>
<apply>
<divide/>
<apply>
<times/>
<ci> VmALD </ci>
<ci> F16P </ci>
</apply>
<ci> KmALDF16P </ci>
</apply>
<apply>
<minus/>
<cn type="integer"> 1 </cn>
<apply>
<divide/>
<apply>
<times/>
<ci> DHAP </ci>
<ci> GA3P </ci>
</apply>
<apply>
<times/>
<ci> F16P </ci>
<ci> KeqALD </ci>
</apply>
</apply>
</apply>
</apply>
<apply>
<plus/>
<cn type="integer"> 1 </cn>
<apply>
<divide/>
<ci> F16P </ci>
<ci> KmALDF16P </ci>
</apply>
<apply>
<divide/>
<ci> DHAP </ci>
<ci> KmALDDHAP </ci>
</apply>
<apply>
<divide/>
<ci> GA3P </ci>
<ci> KmALDGAP </ci>
</apply>
<apply>
<divide/>
<apply>
<times/>
<ci> F16P </ci>
<ci> GA3P </ci>
</apply>
<apply>
<times/>
<ci> KmALDF16P </ci>
<ci> KmALDGAPi </ci>
</apply>
</apply>
<apply>
<divide/>
<apply>
<times/>
<ci> DHAP </ci>
<ci> GA3P </ci>
</apply>
<apply>
<times/>
<ci> KmALDDHAP </ci>
<ci> KmALDGAP </ci>
</apply>
</apply>
</apply>
</apply>
</math>
<listOfParameters>
<parameter id="VmALD" value="322.258"/>
<parameter id="KeqTPI" value="0.045"/>
<parameter id="KeqALD" value="0.069"/>
<parameter id="KmALDF16P" value="0.3"/>
<parameter id="KmALDDHAP" value="2.4"/>
<parameter id="KmALDGAP" value="2"/>
<parameter id="KmALDGAPi" value="10"/>
</listOfParameters>
</kineticLaw>
</reaction>
<reaction id="vG3PDH" name="vG3PDH">
<annotation>
<celldesigner:name>vG3PDH</celldesigner:name>
<celldesigner:reactionType>STATE_TRANSITION</celldesigner:reactionType>
<celldesigner:baseReactants>
<celldesigner:baseReactant species="DHAP" alias="sa5">
<celldesigner:linkAnchor position="W"/>
</celldesigner:baseReactant>
</celldesigner:baseReactants>
<celldesigner:baseProducts>
<celldesigner:baseProduct species="GLY" alias="sa32">
<celldesigner:linkAnchor position="E"/>
</celldesigner:baseProduct>
</celldesigner:baseProducts>
<celldesigner:listOfReactantLinks>
<celldesigner:reactantLink reactant="NADH" alias="sa24" targetLineIndex="-1,1">
<celldesigner:linkAnchor position="S"/>
<celldesigner:line width="1.0" color="ff000000"/>
</celldesigner:reactantLink>
</celldesigner:listOfReactantLinks>
<celldesigner:listOfProductLinks>
<celldesigner:productLink product="NAD" alias="sa25" targetLineIndex="-1,1">
<celldesigner:linkAnchor position="SSW"/>
<celldesigner:line width="1.0" color="ff000000"/>
</celldesigner:productLink>
</celldesigner:listOfProductLinks>
<celldesigner:connectScheme connectPolicy="direct">
<celldesigner:listOfLineDirection>
<celldesigner:lineDirection index="0" value="unknown"/>
<celldesigner:lineDirection index="1" value="unknown"/>
<celldesigner:lineDirection index="2" value="unknown"/>
</celldesigner:listOfLineDirection>
</celldesigner:connectScheme>
<celldesigner:editPoints>0.15107913669064765,-1.3322676295501878E-15 0.7266187050359711,-1.7763568394002505E-15</celldesigner:editPoints>
<celldesigner:line width="1.0" color="ff000000"/>
</annotation>
<listOfReactants>
<speciesReference species="DHAP">
<annotation>
<celldesigner:alias>sa5</celldesigner:alias>
</annotation>
</speciesReference>
<speciesReference species="NADH">
<annotation>
<celldesigner:alias>sa24</celldesigner:alias>
</annotation>
</speciesReference>
</listOfReactants>
<listOfProducts>
<speciesReference species="GLY">
<annotation>
<celldesigner:alias>sa32</celldesigner:alias>
</annotation>
</speciesReference>
<speciesReference species="NAD">
<annotation>
<celldesigner:alias>sa25</celldesigner:alias>
</annotation>
</speciesReference>
</listOfProducts>
<kineticLaw>
<math xmlns="http://www.w3.org/1998/Math/MathML">
<apply>
<divide/>
<apply>
<times/>
<ci> VmG3PDH </ci>
<apply>
<plus/>
<apply>
<minus/>
<apply>
<divide/>
<apply>
<times/>
<ci> GLY </ci>
<ci> NAD </ci>
</apply>
<ci> KeqG3PDH </ci>
</apply>
</apply>
<apply>
<divide/>
<apply>
<times/>
<ci> NADH </ci>
<ci> DHAP </ci>
</apply>
<apply>
<plus/>
<cn type="integer"> 1 </cn>
<ci> KeqTPI </ci>
</apply>
</apply>
</apply>
</apply>
<apply>
<times/>
<ci> KmG3PDHDHAP </ci>
<ci> KmG3PDHNADH </ci>
<apply>
<plus/>
<cn type="integer"> 1 </cn>
<apply>
<divide/>
<ci> NAD </ci>
<ci> KmG3PDHNAD </ci>
</apply>
<apply>
<divide/>
<ci> NADH </ci>
<ci> KmG3PDHNADH </ci>
</apply>
</apply>
<apply>
<plus/>
<cn type="integer"> 1 </cn>
<apply>
<divide/>
<ci> GLY </ci>
<ci> KmG3PDHGLY </ci>
</apply>
<apply>
<divide/>
<ci> DHAP </ci>
<apply>
<times/>
<apply>
<plus/>
<cn type="integer"> 1 </cn>
<ci> KeqTPI </ci>
</apply>
<ci> KmG3PDHDHAP </ci>
</apply>
</apply>
</apply>
</apply>
</apply>
</math>
<listOfParameters>
<parameter id="VmG3PDH" value="70.15"/>
<parameter id="KeqG3PDH" value="4300"/>
<parameter id="KeqTPI" value="0.045"/>
<parameter id="KmG3PDHDHAP" value="0.4"/>
<parameter id="KmG3PDHNADH" value="0.023"/>
<parameter id="KmG3PDHNAD" value="0.93"/>
<parameter id="KmG3PDHGLY" value="1"/>
</listOfParameters>
</kineticLaw>
</reaction>
<reaction id="vGAPDH" name="vGAPDH">
<notes>
<html xmlns="http://www.w3.org/1999/xhtml">
<!--Notes by CellDesigner-->
<body>
&lt;body xmlns=&quot;http://www.w3.org/1999/xhtml&quot;&gt;
&lt;body xmlns=&quot;http://www.w3.org/1999/xhtml&quot;&gt;
&lt;body xmlns=&quot;http://www.w3.org/1999/xhtml&quot;&gt;
&lt;body xmlns=&quot;http://www.w3.org/1999/xhtml&quot;&gt;
Reversible bi-bi MM kinetics according to A2 in Teusink 2000.
</body>
</html>
</notes>
<annotation>
<celldesigner:name>vGAPDH</celldesigner:name>
<celldesigner:reactionType>STATE_TRANSITION</celldesigner:reactionType>
<celldesigner:baseReactants>
<celldesigner:baseReactant species="GA3P" alias="sa33">
<celldesigner:linkAnchor position="S"/>
</celldesigner:baseReactant>
</celldesigner:baseReactants>
<celldesigner:baseProducts>
<celldesigner:baseProduct species="BPG" alias="sa8">
<celldesigner:linkAnchor position="N"/>
</celldesigner:baseProduct>
</celldesigner:baseProducts>
<celldesigner:listOfReactantLinks>
<celldesigner:reactantLink reactant="NAD" alias="sa7" targetLineIndex="-1,1">
<celldesigner:linkAnchor position="W"/>
<celldesigner:line width="1.0" color="ff000000"/>
</celldesigner:reactantLink>
</celldesigner:listOfReactantLinks>
<celldesigner:listOfProductLinks>
<celldesigner:productLink product="NADH" alias="sa6" targetLineIndex="-1,1">
<celldesigner:linkAnchor position="W"/>
<celldesigner:line width="1.0" color="ff000000"/>
</celldesigner:productLink>
</celldesigner:listOfProductLinks>
<celldesigner:connectScheme connectPolicy="direct">
<celldesigner:listOfLineDirection>
<celldesigner:lineDirection index="0" value="unknown"/>
<celldesigner:lineDirection index="1" value="unknown"/>
<celldesigner:lineDirection index="2" value="unknown"/>
</celldesigner:listOfLineDirection>
</celldesigner:connectScheme>
<celldesigner:editPoints>0.277749438890023,0.0028055498877765928 0.6817486227300558,0.006886349724545049</celldesigner:editPoints>
<celldesigner:line width="1.0" color="ff000000"/>
</annotation>
<listOfReactants>
<speciesReference species="GA3P">
<annotation>
<celldesigner:alias>sa33</celldesigner:alias>
</annotation>
</speciesReference>
<speciesReference species="NAD">
<annotation>
<celldesigner:alias>sa7</celldesigner:alias>
</annotation>
</speciesReference>
</listOfReactants>
<listOfProducts>
<speciesReference species="BPG">
<annotation>
<celldesigner:alias>sa8</celldesigner:alias>
</annotation>
</speciesReference>
<speciesReference species="NADH">
<annotation>
<celldesigner:alias>sa6</celldesigner:alias>
</annotation>
</speciesReference>
</listOfProducts>
<kineticLaw>
<math xmlns="http://www.w3.org/1998/Math/MathML">
<apply>
<divide/>
<apply>
<times/>
<apply>
<divide/>
<apply>
<times/>
<ci> VmGAPDHf </ci>
<ci> GA3P </ci>
<ci> NAD </ci>
</apply>
<apply>
<times/>
<ci> KmGAPDHGAP </ci>
<ci> KmGAPDHNAD </ci>
</apply>
</apply>
<apply>
<minus/>
<cn type="integer"> 1 </cn>
<apply>
<divide/>
<apply>
<times/>
<ci> BPG </ci>
<ci> NADH </ci>
</apply>
<apply>
<times/>
<ci> GA3P </ci>
<ci> NAD </ci>
<ci> KeqGAPDH </ci>
</apply>
</apply>
</apply>
</apply>
<apply>
<times/>
<apply>
<plus/>
<cn type="integer"> 1 </cn>
<apply>
<divide/>
<ci> GA3P </ci>
<ci> KmGAPDHGAP </ci>
</apply>
<apply>
<divide/>
<ci> BPG </ci>
<ci> KmGAPDHBPG </ci>
</apply>
</apply>
<apply>
<plus/>
<cn type="integer"> 1 </cn>
<apply>
<divide/>
<ci> NAD </ci>
<ci> KmGAPDHNAD </ci>
</apply>
<apply>
<divide/>
<ci> NADH </ci>
<ci> KmGAPDHNADH </ci>
</apply>
</apply>
</apply>
</apply>
</math>
<listOfParameters>
<parameter id="VmGAPDHr" value="6549.68"/>
<parameter id="KmGAPDHBPG" value="0.0098"/>
<parameter id="KmGAPDHNADH" value="0.06"/>
<parameter id="KeqTPI" value="0.045"/>
<parameter id="VmGAPDHf" value="1184.52"/>
<parameter id="KmGAPDHGAP" value="0.21"/>
<parameter id="KmGAPDHNAD" value="0.09"/>
<parameter id="KeqGAPDH" name="KeqGAPDH" value="0.005"/>
</listOfParameters>
</kineticLaw>
</reaction>
<reaction id="vPGK" name="vPGK">
<annotation>
<celldesigner:name>vPGK</celldesigner:name>
<celldesigner:reactionType>STATE_TRANSITION</celldesigner:reactionType>
<celldesigner:baseReactants>
<celldesigner:baseReactant species="BPG" alias="sa8">
<celldesigner:linkAnchor position="S"/>
</celldesigner:baseReactant>
</celldesigner:baseReactants>
<celldesigner:baseProducts>
<celldesigner:baseProduct species="P3G" alias="sa9">
<celldesigner:linkAnchor position="N"/>
</celldesigner:baseProduct>
</celldesigner:baseProducts>
<celldesigner:listOfProductLinks>
<celldesigner:productLink product="P" alias="sa26" targetLineIndex="-1,0">
<celldesigner:linkAnchor position="E"/>
<celldesigner:line width="1.0" color="ff000000"/>
</celldesigner:productLink>
</celldesigner:listOfProductLinks>
<celldesigner:connectScheme connectPolicy="direct">
<celldesigner:listOfLineDirection>
<celldesigner:lineDirection index="0" value="unknown"/>
</celldesigner:listOfLineDirection>
</celldesigner:connectScheme>
<celldesigner:line width="1.0" color="ff000000"/>
</annotation>
<listOfReactants>
<speciesReference species="BPG">
<annotation>
<celldesigner:alias>sa8</celldesigner:alias>
</annotation>
</speciesReference>
</listOfReactants>
<listOfProducts>
<speciesReference species="P3G">
<annotation>
<celldesigner:alias>sa9</celldesigner:alias>
</annotation>
</speciesReference>
<speciesReference species="P">
<annotation>
<celldesigner:alias>sa26</celldesigner:alias>
</annotation>
</speciesReference>
</listOfProducts>
<kineticLaw>
<math xmlns="http://www.w3.org/1998/Math/MathML">
<apply>
<divide/>
<apply>
<times/>
<ci> VmPGK </ci>
<apply>
<minus/>
<apply>
<divide/>
<apply>
<times/>
<ci> KeqPGK </ci>
<ci> BPG </ci>
<apply>
<minus/>
<ci> SUMAXP </ci>
<apply>
<power/>
<apply>
<minus/>
<apply>
<plus/>
<apply>
<minus/>
<apply>
<power/>
<ci> SUMAXP </ci>
<cn type="integer"> 2 </cn>
</apply>
<apply>
<times/>
<cn type="integer"> 2 </cn>
<ci> SUMAXP </ci>
<ci> P </ci>
</apply>
</apply>
<apply>
<times/>
<cn type="integer"> 8 </cn>
<ci> KeqAK </ci>
<ci> SUMAXP </ci>
<ci> P </ci>
</apply>
<apply>
<power/>
<ci> P </ci>
<cn type="integer"> 2 </cn>
</apply>
</apply>
<apply>
<times/>
<cn type="integer"> 4 </cn>
<ci> KeqAK </ci>
<apply>
<power/>
<ci> P </ci>
<cn type="integer"> 2 </cn>
</apply>
</apply>
</apply>
<cn> 0.5 </cn>
</apply>
</apply>
</apply>
<apply>
<minus/>
<cn type="integer"> 1 </cn>
<apply>
<times/>
<cn type="integer"> 4 </cn>
<ci> KeqAK </ci>
</apply>
</apply>
</apply>
<apply>
<divide/>
<apply>
<times/>
<apply>
<plus/>
<apply>
<minus/>
<apply>
<plus/>
<apply>
<minus/>
<ci> SUMAXP </ci>
</apply>
<ci> P </ci>
</apply>
<apply>
<times/>
<cn type="integer"> 4 </cn>
<ci> KeqAK </ci>
<ci> P </ci>
</apply>
</apply>
<apply>
<power/>
<apply>
<minus/>
<apply>
<plus/>
<apply>
<minus/>
<apply>
<power/>
<ci> SUMAXP </ci>
<cn type="integer"> 2 </cn>
</apply>
<apply>
<times/>
<cn type="integer"> 2 </cn>
<ci> SUMAXP </ci>
<ci> P </ci>
</apply>
</apply>
<apply>
<times/>
<cn type="integer"> 8 </cn>
<ci> KeqAK </ci>
<ci> SUMAXP </ci>
<ci> P </ci>
</apply>
<apply>
<power/>
<ci> P </ci>
<cn type="integer"> 2 </cn>
</apply>
</apply>
<apply>
<times/>
<cn type="integer"> 4 </cn>
<ci> KeqAK </ci>
<apply>
<power/>
<ci> P </ci>
<cn type="integer"> 2 </cn>
</apply>
</apply>
</apply>
<cn> 0.5 </cn>
</apply>
</apply>
<ci> P3G </ci>
</apply>
<apply>
<minus/>
<cn type="integer"> 2 </cn>
<apply>
<times/>
<cn type="integer"> 8 </cn>
<ci> KeqAK </ci>
</apply>
</apply>
</apply>
</apply>
</apply>
<apply>
<times/>
<ci> KmPGKATP </ci>
<ci> KmPGKP3G </ci>
<apply>
<plus/>
<cn type="integer"> 1 </cn>
<apply>
<divide/>
<apply>
<minus/>
<ci> SUMAXP </ci>
<apply>
<power/>
<apply>
<minus/>
<apply>
<plus/>
<apply>
<minus/>
<apply>
<power/>
<ci> SUMAXP </ci>
<cn type="integer"> 2 </cn>
</apply>
<apply>
<times/>
<cn type="integer"> 2 </cn>
<ci> SUMAXP </ci>
<ci> P </ci>
</apply>
</apply>
<apply>
<times/>
<cn type="integer"> 8 </cn>
<ci> KeqAK </ci>
<ci> SUMAXP </ci>
<ci> P </ci>
</apply>
<apply>
<power/>
<ci> P </ci>
<cn type="integer"> 2 </cn>
</apply>
</apply>
<apply>
<times/>
<cn type="integer"> 4 </cn>
<ci> KeqAK </ci>
<apply>
<power/>
<ci> P </ci>
<cn type="integer"> 2 </cn>
</apply>
</apply>
</apply>
<cn> 0.5 </cn>
</apply>
</apply>
<apply>
<times/>
<apply>
<minus/>
<cn type="integer"> 1 </cn>
<apply>
<times/>
<cn type="integer"> 4 </cn>
<ci> KeqAK </ci>
</apply>
</apply>
<ci> KmPGKADP </ci>
</apply>
</apply>
<apply>
<divide/>
<apply>
<plus/>
<apply>
<minus/>
<apply>
<plus/>
<apply>
<minus/>
<ci> SUMAXP </ci>
</apply>
<ci> P </ci>
</apply>
<apply>
<times/>
<cn type="integer"> 4 </cn>
<ci> KeqAK </ci>
<ci> P </ci>
</apply>
</apply>
<apply>
<power/>
<apply>
<minus/>
<apply>
<plus/>
<apply>
<minus/>
<apply>
<power/>
<ci> SUMAXP </ci>
<cn type="integer"> 2 </cn>
</apply>
<apply>
<times/>
<cn type="integer"> 2 </cn>
<ci> SUMAXP </ci>
<ci> P </ci>
</apply>
</apply>
<apply>
<times/>
<cn type="integer"> 8 </cn>
<ci> KeqAK </ci>
<ci> SUMAXP </ci>
<ci> P </ci>
</apply>
<apply>
<power/>
<ci> P </ci>
<cn type="integer"> 2 </cn>
</apply>
</apply>
<apply>
<times/>
<cn type="integer"> 4 </cn>
<ci> KeqAK </ci>
<apply>
<power/>
<ci> P </ci>
<cn type="integer"> 2 </cn>
</apply>
</apply>
</apply>
<cn> 0.5 </cn>
</apply>
</apply>
<apply>
<times/>
<apply>
<minus/>
<cn type="integer"> 2 </cn>
<apply>
<times/>
<cn type="integer"> 8 </cn>
<ci> KeqAK </ci>
</apply>
</apply>
<ci> KmPGKATP </ci>
</apply>
</apply>
</apply>
<apply>
<plus/>
<cn type="integer"> 1 </cn>
<apply>
<divide/>
<ci> BPG </ci>
<ci> KmPGKBPG </ci>
</apply>
<apply>
<divide/>
<ci> P3G </ci>
<ci> KmPGKP3G </ci>
</apply>
</apply>
</apply>
</apply>
</math>
<listOfParameters>
<parameter id="VmPGK" value="1306.45"/>
<parameter id="KeqPGK" value="3200"/>
<parameter id="SUMAXP" value="4.1"/>
<parameter id="KeqAK" value="0.45"/>
<parameter id="KmPGKATP" value="0.3"/>
<parameter id="KmPGKP3G" value="0.53"/>
<parameter id="KmPGKADP" value="0.2"/>
<parameter id="KmPGKBPG" value="0.003"/>
</listOfParameters>
</kineticLaw>
</reaction>
<reaction id="vPGM" name="vPGM">
<annotation>
<celldesigner:name>vPGM</celldesigner:name>
<celldesigner:reactionType>STATE_TRANSITION</celldesigner:reactionType>
<celldesigner:baseReactants>
<celldesigner:baseReactant species="P3G" alias="sa9"/>
</celldesigner:baseReactants>
<celldesigner:baseProducts>
<celldesigner:baseProduct species="P2G" alias="sa10"/>
</celldesigner:baseProducts>
<celldesigner:connectScheme connectPolicy="direct">
<celldesigner:listOfLineDirection>
<celldesigner:lineDirection index="0" value="unknown"/>
</celldesigner:listOfLineDirection>
</celldesigner:connectScheme>
<celldesigner:line width="1.0" color="ff000000"/>
</annotation>
<listOfReactants>
<speciesReference species="P3G">
<annotation>
<celldesigner:alias>sa9</celldesigner:alias>
</annotation>
</speciesReference>
</listOfReactants>
<listOfProducts>
<speciesReference species="P2G">
<annotation>
<celldesigner:alias>sa10</celldesigner:alias>
</annotation>
</speciesReference>
</listOfProducts>
<kineticLaw>
<math xmlns="http://www.w3.org/1998/Math/MathML">
<apply>
<divide/>
<apply>
<times/>
<apply>
<divide/>
<ci> VmPGM </ci>
<ci> KmPGMP3G </ci>
</apply>
<apply>
<minus/>
<ci> P3G </ci>
<apply>
<divide/>
<ci> P2G </ci>
<ci> KeqPGM </ci>
</apply>
</apply>
</apply>
<apply>
<plus/>
<cn type="integer"> 1 </cn>
<apply>
<divide/>
<ci> P3G </ci>
<ci> KmPGMP3G </ci>
</apply>
<apply>
<divide/>
<ci> P2G </ci>
<ci> KmPGMP2G </ci>
</apply>
</apply>
</apply>
</math>
<listOfParameters>
<parameter id="VmPGM" value="2525.81"/>
<parameter id="KmPGMP3G" value="1.2"/>
<parameter id="KeqPGM" value="0.19"/>
<parameter id="KmPGMP2G" value="0.08"/>
</listOfParameters>
</kineticLaw>
</reaction>
<reaction id="vENO" name="vENO">
<annotation>
<celldesigner:name>vENO</celldesigner:name>
<celldesigner:reactionType>STATE_TRANSITION</celldesigner:reactionType>
<celldesigner:baseReactants>
<celldesigner:baseReactant species="P2G" alias="sa10"/>
</celldesigner:baseReactants>
<celldesigner:baseProducts>
<celldesigner:baseProduct species="PEP" alias="sa11"/>
</celldesigner:baseProducts>
<celldesigner:connectScheme connectPolicy="direct">
<celldesigner:listOfLineDirection>
<celldesigner:lineDirection index="0" value="unknown"/>
</celldesigner:listOfLineDirection>
</celldesigner:connectScheme>
<celldesigner:line width="1.0" color="ff000000"/>
</annotation>
<listOfReactants>
<speciesReference species="P2G">
<annotation>
<celldesigner:alias>sa10</celldesigner:alias>
</annotation>
</speciesReference>
</listOfReactants>
<listOfProducts>
<speciesReference species="PEP">
<annotation>
<celldesigner:alias>sa11</celldesigner:alias>
</annotation>
</speciesReference>
</listOfProducts>
<kineticLaw>
<math xmlns="http://www.w3.org/1998/Math/MathML">
<apply>
<divide/>
<apply>
<times/>
<apply>
<divide/>
<ci> VmENO </ci>
<ci> KmENOP2G </ci>
</apply>
<apply>
<minus/>
<ci> P2G </ci>
<apply>
<divide/>
<ci> PEP </ci>
<ci> KeqENO </ci>
</apply>
</apply>
</apply>
<apply>
<plus/>
<cn type="integer"> 1 </cn>
<apply>
<divide/>
<ci> P2G </ci>
<ci> KmENOP2G </ci>
</apply>
<apply>
<divide/>
<ci> PEP </ci>
<ci> KmENOPEP </ci>
</apply>
</apply>
</apply>
</math>
<listOfParameters>
<parameter id="VmENO" value="365.806"/>
<parameter id="KmENOP2G" value="0.04"/>
<parameter id="KeqENO" value="6.7"/>
<parameter id="KmENOPEP" value="0.5"/>
</listOfParameters>
</kineticLaw>
</reaction>
<reaction id="vPYK" name="vPYK">
<annotation>
<celldesigner:name>vPYK</celldesigner:name>
<celldesigner:reactionType>STATE_TRANSITION</celldesigner:reactionType>
<celldesigner:baseReactants>
<celldesigner:baseReactant species="PEP" alias="sa11"/>
</celldesigner:baseReactants>
<celldesigner:baseProducts>
<celldesigner:baseProduct species="PYR" alias="sa12">
<celldesigner:linkAnchor position="N"/>
</celldesigner:baseProduct>
</celldesigner:baseProducts>
<celldesigner:listOfProductLinks>
<celldesigner:productLink product="P" alias="sa27" targetLineIndex="-1,0">
<celldesigner:linkAnchor position="E"/>
<celldesigner:line width="1.0" color="ff000000"/>
</celldesigner:productLink>
</celldesigner:listOfProductLinks>
<celldesigner:connectScheme connectPolicy="direct">
<celldesigner:listOfLineDirection>
<celldesigner:lineDirection index="0" value="unknown"/>
</celldesigner:listOfLineDirection>
</celldesigner:connectScheme>
<celldesigner:line width="1.0" color="ff000000"/>
</annotation>
<listOfReactants>
<speciesReference species="PEP">
<annotation>
<celldesigner:alias>sa11</celldesigner:alias>
</annotation>
</speciesReference>
</listOfReactants>
<listOfProducts>
<speciesReference species="PYR">
<annotation>
<celldesigner:alias>sa12</celldesigner:alias>
</annotation>
</speciesReference>
<speciesReference species="P">
<annotation>
<celldesigner:alias>sa27</celldesigner:alias>
</annotation>
</speciesReference>
</listOfProducts>
<kineticLaw>
<math xmlns="http://www.w3.org/1998/Math/MathML">
<apply>
<divide/>
<apply>
<times/>
<apply>
<divide/>
<ci> VmPYK </ci>
<apply>
<times/>
<ci> KmPYKPEP </ci>
<ci> KmPYKADP </ci>
</apply>
</apply>
<apply>
<minus/>
<apply>
<divide/>
<apply>
<times/>
<ci> PEP </ci>
<apply>
<minus/>
<ci> SUMAXP </ci>
<apply>
<power/>
<apply>
<plus/>
<apply>
<minus/>
<apply>
<minus/>
<apply>
<power/>
<ci> P </ci>
<cn type="integer"> 2 </cn>
</apply>
<apply>
<times/>
<cn type="integer"> 4 </cn>
<ci> KeqAK </ci>
<apply>
<power/>
<ci> P </ci>
<cn type="integer"> 2 </cn>
</apply>
</apply>
</apply>
<apply>
<times/>
<cn type="integer"> 2 </cn>
<ci> P </ci>
<ci> SUMAXP </ci>
</apply>
</apply>
<apply>
<times/>
<cn type="integer"> 8 </cn>
<ci> KeqAK </ci>
<ci> P </ci>
<ci> SUMAXP </ci>
</apply>
<apply>
<power/>
<ci> SUMAXP </ci>
<cn type="integer"> 2 </cn>
</apply>
</apply>
<cn> 0.5 </cn>
</apply>
</apply>
</apply>
<apply>
<minus/>
<cn type="integer"> 1 </cn>
<apply>
<times/>
<cn type="integer"> 4 </cn>
<ci> KeqAK </ci>
</apply>
</apply>
</apply>
<apply>
<divide/>
<apply>
<divide/>
<apply>
<times/>
<ci> PYR </ci>
<apply>
<plus/>
<apply>
<minus/>
<apply>
<minus/>
<ci> P </ci>
<apply>
<times/>
<cn type="integer"> 4 </cn>
<ci> KeqAK </ci>
<ci> P </ci>
</apply>
</apply>
<ci> SUMAXP </ci>
</apply>
<apply>
<power/>
<apply>
<plus/>
<apply>
<minus/>
<apply>
<minus/>
<apply>
<power/>
<ci> P </ci>
<cn type="integer"> 2 </cn>
</apply>
<apply>
<times/>
<cn type="integer"> 4 </cn>
<ci> KeqAK </ci>
<apply>
<power/>
<ci> P </ci>
<cn type="integer"> 2 </cn>
</apply>
</apply>
</apply>
<apply>
<times/>
<cn type="integer"> 2 </cn>
<ci> P </ci>
<ci> SUMAXP </ci>
</apply>
</apply>
<apply>
<times/>
<cn type="integer"> 8 </cn>
<ci> KeqAK </ci>
<ci> P </ci>
<ci> SUMAXP </ci>
</apply>
<apply>
<power/>
<ci> SUMAXP </ci>
<cn type="integer"> 2 </cn>
</apply>
</apply>
<cn> 0.5 </cn>
</apply>
</apply>
</apply>
<apply>
<minus/>
<cn type="integer"> 2 </cn>
<apply>
<times/>
<cn type="integer"> 8 </cn>
<ci> KeqAK </ci>
</apply>
</apply>
</apply>
<ci> KeqPYK </ci>
</apply>
</apply>
</apply>
<apply>
<times/>
<apply>
<plus/>
<cn type="integer"> 1 </cn>
<apply>
<divide/>
<ci> PEP </ci>
<ci> KmPYKPEP </ci>
</apply>
<apply>
<divide/>
<ci> PYR </ci>
<ci> KmPYKPYR </ci>
</apply>
</apply>
<apply>
<plus/>
<cn type="integer"> 1 </cn>
<apply>
<divide/>
<apply>
<divide/>
<apply>
<plus/>
<apply>
<minus/>
<apply>
<minus/>
<ci> P </ci>
<apply>
<times/>
<cn type="integer"> 4 </cn>
<ci> KeqAK </ci>
<ci> P </ci>
</apply>
</apply>
<ci> SUMAXP </ci>
</apply>
<apply>
<power/>
<apply>
<plus/>
<apply>
<minus/>
<apply>
<minus/>
<apply>
<power/>
<ci> P </ci>
<cn type="integer"> 2 </cn>
</apply>
<apply>
<times/>
<cn type="integer"> 4 </cn>
<ci> KeqAK </ci>
<apply>
<power/>
<ci> P </ci>
<cn type="integer"> 2 </cn>
</apply>
</apply>
</apply>
<apply>
<times/>
<cn type="integer"> 2 </cn>
<ci> P </ci>
<ci> SUMAXP </ci>
</apply>
</apply>
<apply>
<times/>
<cn type="integer"> 8 </cn>
<ci> KeqAK </ci>
<ci> P </ci>
<ci> SUMAXP </ci>
</apply>
<apply>
<power/>
<ci> SUMAXP </ci>
<cn type="integer"> 2 </cn>
</apply>
</apply>
<cn> 0.5 </cn>
</apply>
</apply>
<apply>
<minus/>
<cn type="integer"> 2 </cn>
<apply>
<times/>
<cn type="integer"> 8 </cn>
<ci> KeqAK </ci>
</apply>
</apply>
</apply>
<ci> KmPYKATP </ci>
</apply>
<apply>
<divide/>
<apply>
<divide/>
<apply>
<minus/>
<ci> SUMAXP </ci>
<apply>
<power/>
<apply>
<plus/>
<apply>
<minus/>
<apply>
<minus/>
<apply>
<power/>
<ci> P </ci>
<cn type="integer"> 2 </cn>
</apply>
<apply>
<times/>
<cn type="integer"> 4 </cn>
<ci> KeqAK </ci>
<apply>
<power/>
<ci> P </ci>
<cn type="integer"> 2 </cn>
</apply>
</apply>
</apply>
<apply>
<times/>
<cn type="integer"> 2 </cn>
<ci> P </ci>
<ci> SUMAXP </ci>
</apply>
</apply>
<apply>
<times/>
<cn type="integer"> 8 </cn>
<ci> KeqAK </ci>
<ci> P </ci>
<ci> SUMAXP </ci>
</apply>
<apply>
<power/>
<ci> SUMAXP </ci>
<cn type="integer"> 2 </cn>
</apply>
</apply>
<cn> 0.5 </cn>
</apply>
</apply>
<apply>
<minus/>
<cn type="integer"> 1 </cn>
<apply>
<times/>
<cn type="integer"> 4 </cn>
<ci> KeqAK </ci>
</apply>
</apply>
</apply>
<ci> KmPYKADP </ci>
</apply>
</apply>
</apply>
</apply>
</math>
<listOfParameters>
<parameter id="VmPYK" value="1088.71"/>
<parameter id="KmPYKPEP" value="0.14"/>
<parameter id="KmPYKADP" value="0.53"/>
<parameter id="SUMAXP" value="4.1"/>
<parameter id="KeqAK" value="0.45"/>
<parameter id="KeqPYK" value="6500"/>
<parameter id="KmPYKPYR" value="21"/>
<parameter id="KmPYKATP" value="1.5"/>
</listOfParameters>
</kineticLaw>
</reaction>
<reaction id="vPDC" name="vPDC">
<annotation>
<celldesigner:name>vPDC</celldesigner:name>
<celldesigner:reactionType>STATE_TRANSITION</celldesigner:reactionType>
<celldesigner:baseReactants>
<celldesigner:baseReactant species="PYR" alias="sa12"/>
</celldesigner:baseReactants>
<celldesigner:baseProducts>
<celldesigner:baseProduct species="ACE" alias="sa13"/>
</celldesigner:baseProducts>
<celldesigner:listOfProductLinks>
<celldesigner:productLink product="CO2" alias="sa21" targetLineIndex="-1,0">
<celldesigner:line width="1.0" color="ff000000"/>
</celldesigner:productLink>
</celldesigner:listOfProductLinks>
<celldesigner:connectScheme connectPolicy="direct">
<celldesigner:listOfLineDirection>
<celldesigner:lineDirection index="0" value="unknown"/>
<celldesigner:lineDirection index="1" value="unknown"/>
</celldesigner:listOfLineDirection>
</celldesigner:connectScheme>
<celldesigner:editPoints>0.2954545454545463,1.7763568394002505E-15</celldesigner:editPoints>
<celldesigner:line width="1.0" color="ff000000"/>
</annotation>
<listOfReactants>
<speciesReference species="PYR">
<annotation>
<celldesigner:alias>sa12</celldesigner:alias>
</annotation>
</speciesReference>
</listOfReactants>
<listOfProducts>
<speciesReference species="ACE">
<annotation>
<celldesigner:alias>sa13</celldesigner:alias>
</annotation>
</speciesReference>
<speciesReference species="CO2">
<annotation>
<celldesigner:alias>sa21</celldesigner:alias>
</annotation>
</speciesReference>
</listOfProducts>
<kineticLaw>
<math xmlns="http://www.w3.org/1998/Math/MathML">
<apply>
<divide/>
<apply>
<divide/>
<apply>
<times/>
<ci> VmPDC </ci>
<apply>
<power/>
<ci> PYR </ci>
<ci> nPDC </ci>
</apply>
</apply>
<apply>
<power/>
<ci> KmPDCPYR </ci>
<ci> nPDC </ci>
</apply>
</apply>
<apply>
<plus/>
<cn type="integer"> 1 </cn>
<apply>
<divide/>
<apply>
<power/>
<ci> PYR </ci>
<ci> nPDC </ci>
</apply>
<apply>
<power/>
<ci> KmPDCPYR </ci>
<ci> nPDC </ci>
</apply>
</apply>
</apply>
</apply>
</math>
<listOfParameters>
<parameter id="VmPDC" value="174.194"/>
<parameter id="nPDC" value="1.9"/>
<parameter id="KmPDCPYR" value="4.33"/>
</listOfParameters>
</kineticLaw>
</reaction>
<reaction id="vSUC" name="vSUC">
<annotation>
<celldesigner:name>vSUC</celldesigner:name>
<celldesigner:reactionType>STATE_TRANSITION</celldesigner:reactionType>
<celldesigner:baseReactants>
<celldesigner:baseReactant species="ACE" alias="sa13">
<celldesigner:linkAnchor position="SSE"/>
</celldesigner:baseReactant>
</celldesigner:baseReactants>
<celldesigner:baseProducts>
<celldesigner:baseProduct species="SUCC" alias="sa16">
<celldesigner:linkAnchor position="N"/>
</celldesigner:baseProduct>
</celldesigner:baseProducts>
<celldesigner:listOfReactantLinks>
<celldesigner:reactantLink reactant="NAD" alias="sa31" targetLineIndex="-1,1">
<celldesigner:linkAnchor position="W"/>
<celldesigner:line width="1.0" color="ff000000"/>
</celldesigner:reactantLink>
</celldesigner:listOfReactantLinks>
<celldesigner:listOfProductLinks>
<celldesigner:productLink product="NADH" alias="sa30" targetLineIndex="-1,1">
<celldesigner:linkAnchor position="W"/>
<celldesigner:line width="1.0" color="ff000000"/>
</celldesigner:productLink>
</celldesigner:listOfProductLinks>
<celldesigner:connectScheme connectPolicy="direct">
<celldesigner:listOfLineDirection>
<celldesigner:lineDirection index="0" value="unknown"/>
<celldesigner:lineDirection index="1" value="unknown"/>
<celldesigner:lineDirection index="2" value="unknown"/>
</celldesigner:listOfLineDirection>
</celldesigner:connectScheme>
<celldesigner:editPoints>0.22513318946931804,0.02170783747958782 0.6460699593283197,-0.002650642435344519</celldesigner:editPoints>
<celldesigner:line width="1.0" color="ff000000"/>
</annotation>
<listOfReactants>
<speciesReference species="ACE" stoichiometry="2">
<annotation>
<celldesigner:alias>sa13</celldesigner:alias>
</annotation>
</speciesReference>
<speciesReference species="NAD" stoichiometry="3">
<annotation>
<celldesigner:alias>sa31</celldesigner:alias>
</annotation>
</speciesReference>
</listOfReactants>
<listOfProducts>
<speciesReference species="NADH" stoichiometry="3">
<annotation>
<celldesigner:alias>sa30</celldesigner:alias>
</annotation>
</speciesReference>
<speciesReference species="SUCC">
<annotation>
<celldesigner:alias>sa16</celldesigner:alias>
</annotation>
</speciesReference>
</listOfProducts>
<kineticLaw>
<math xmlns="http://www.w3.org/1998/Math/MathML">
<apply>
<times/>
<ci> KSUCC </ci>
<ci> ACE </ci>
</apply>
</math>
<listOfParameters>
<parameter id="KSUCC" value="21.4"/>
</listOfParameters>
</kineticLaw>
</reaction>
<reaction id="vADH" name="vADH">
<annotation>
<celldesigner:name>vADH</celldesigner:name>
<celldesigner:reactionType>STATE_TRANSITION</celldesigner:reactionType>
<celldesigner:baseReactants>
<celldesigner:baseReactant species="ACE" alias="sa13"/>
</celldesigner:baseReactants>
<celldesigner:baseProducts>
<celldesigner:baseProduct species="ETOH" alias="sa20"/>
</celldesigner:baseProducts>
<celldesigner:listOfReactantLinks>
<celldesigner:reactantLink reactant="NADH" alias="sa29" targetLineIndex="-1,1">
<celldesigner:linkAnchor position="E"/>
<celldesigner:line width="1.0" color="ff000000"/>
</celldesigner:reactantLink>
</celldesigner:listOfReactantLinks>
<celldesigner:listOfProductLinks>
<celldesigner:productLink product="NAD" alias="sa28" targetLineIndex="-1,1">
<celldesigner:linkAnchor position="E"/>
<celldesigner:line width="1.0" color="ff000000"/>
</celldesigner:productLink>
</celldesigner:listOfProductLinks>
<celldesigner:connectScheme connectPolicy="direct">
<celldesigner:listOfLineDirection>
<celldesigner:lineDirection index="0" value="unknown"/>
<celldesigner:lineDirection index="1" value="unknown"/>
<celldesigner:lineDirection index="2" value="unknown"/>
</celldesigner:listOfLineDirection>
</celldesigner:connectScheme>
<celldesigner:editPoints>0.2565572644539764,0.0020110237001031983 0.5674352977458965,0.010940406107622369</celldesigner:editPoints>
<celldesigner:line width="1.0" color="ff000000"/>
</annotation>
<listOfReactants>
<speciesReference species="ACE">
<annotation>
<celldesigner:alias>sa13</celldesigner:alias>
</annotation>
</speciesReference>
<speciesReference species="NADH">
<annotation>
<celldesigner:alias>sa29</celldesigner:alias>
</annotation>
</speciesReference>
</listOfReactants>
<listOfProducts>
<speciesReference species="ETOH">
<annotation>
<celldesigner:alias>sa20</celldesigner:alias>
</annotation>
</speciesReference>
<speciesReference species="NAD">
<annotation>
<celldesigner:alias>sa28</celldesigner:alias>
</annotation>
</speciesReference>
</listOfProducts>
<kineticLaw>
<math xmlns="http://www.w3.org/1998/Math/MathML">
<apply>
<minus/>
<apply>
<divide/>
<apply>
<times/>
<apply>
<divide/>
<ci> VmADH </ci>
<apply>
<times/>
<ci> KiADHNAD </ci>
<ci> KmADHETOH </ci>
</apply>
</apply>
<apply>
<minus/>
<apply>
<times/>
<ci> NAD </ci>
<ci> ETOH </ci>
</apply>
<apply>
<divide/>
<apply>
<times/>
<ci> NADH </ci>
<ci> ACE </ci>
</apply>
<ci> KeqADH </ci>
</apply>
</apply>
</apply>
<apply>
<plus/>
<cn type="integer"> 1 </cn>
<apply>
<divide/>
<ci> NAD </ci>
<ci> KiADHNAD </ci>
</apply>
<apply>
<divide/>
<apply>
<times/>
<ci> KmADHNAD </ci>
<ci> ETOH </ci>
</apply>
<apply>
<times/>
<ci> KiADHNAD </ci>
<ci> KmADHETOH </ci>
</apply>
</apply>
<apply>
<divide/>
<apply>
<times/>
<ci> KmADHNADH </ci>
<ci> ACE </ci>
</apply>
<apply>
<times/>
<ci> KiADHNADH </ci>
<ci> KmADHACE </ci>
</apply>
</apply>
<apply>
<divide/>
<ci> NADH </ci>
<ci> KiADHNADH </ci>
</apply>
<apply>
<divide/>
<apply>
<times/>
<ci> NAD </ci>
<ci> ETOH </ci>
</apply>
<apply>
<times/>
<ci> KiADHNAD </ci>
<ci> KmADHETOH </ci>
</apply>
</apply>
<apply>
<divide/>
<apply>
<times/>
<ci> KmADHNADH </ci>
<ci> NAD </ci>
<ci> ACE </ci>
</apply>
<apply>
<times/>
<ci> KiADHNAD </ci>
<ci> KiADHNADH </ci>
<ci> KmADHACE </ci>
</apply>
</apply>
<apply>
<divide/>
<apply>
<times/>
<ci> KmADHNAD </ci>
<ci> ETOH </ci>
<ci> NADH </ci>
</apply>
<apply>
<times/>
<ci> KiADHNAD </ci>
<ci> KmADHETOH </ci>
<ci> KiADHNADH </ci>
</apply>
</apply>
<apply>
<divide/>
<apply>
<times/>
<ci> NADH </ci>
<ci> ACE </ci>
</apply>
<apply>
<times/>
<ci> KiADHNADH </ci>
<ci> KmADHACE </ci>
</apply>
</apply>
<apply>
<divide/>
<apply>
<times/>
<ci> NAD </ci>
<ci> ETOH </ci>
<ci> ACE </ci>
</apply>
<apply>
<times/>
<ci> KiADHNAD </ci>
<ci> KmADHETOH </ci>
<ci> KiADHACE </ci>
</apply>
</apply>
<apply>
<divide/>
<apply>
<times/>
<ci> ETOH </ci>
<ci> NADH </ci>
<ci> ACE </ci>
</apply>
<apply>
<times/>
<ci> KiADHETOH </ci>
<ci> KiADHNADH </ci>
<ci> KmADHACE </ci>
</apply>
</apply>
</apply>
</apply>
</apply>
</math>
<listOfParameters>
<parameter id="VmADH" value="810"/>
<parameter id="KiADHNAD" value="0.92"/>
<parameter id="KmADHETOH" value="17"/>
<parameter id="KeqADH" value="6.9e-005"/>
<parameter id="KmADHNAD" value="0.17"/>
<parameter id="KmADHNADH" value="0.11"/>
<parameter id="KiADHNADH" value="0.031"/>
<parameter id="KmADHACE" value="1.11"/>
<parameter id="KiADHACE" value="1.1"/>
<parameter id="KiADHETOH" value="90"/>
</listOfParameters>
</kineticLaw>
</reaction>
<reaction id="vATP" name="vATP">
<annotation>
<celldesigner:name>vATP</celldesigner:name>
<celldesigner:reactionType>STATE_TRANSITION</celldesigner:reactionType>
<celldesigner:baseReactants>
<celldesigner:baseReactant species="P" alias="sa1"/>
</celldesigner:baseReactants>
<celldesigner:baseProducts>
<celldesigner:baseProduct species="X" alias="sa14"/>
</celldesigner:baseProducts>
<celldesigner:connectScheme connectPolicy="direct">
<celldesigner:listOfLineDirection>
<celldesigner:lineDirection index="0" value="unknown"/>
</celldesigner:listOfLineDirection>
</celldesigner:connectScheme>
<celldesigner:line width="1.0" color="ff000000"/>
</annotation>
<listOfReactants>
<speciesReference species="P">
<annotation>
<celldesigner:alias>sa1</celldesigner:alias>
</annotation>
</speciesReference>
</listOfReactants>
<listOfProducts>
<speciesReference species="X">
<annotation>
<celldesigner:alias>sa14</celldesigner:alias>
</annotation>
</speciesReference>
</listOfProducts>
<kineticLaw>
<math xmlns="http://www.w3.org/1998/Math/MathML">
<apply>
<divide/>
<apply>
<times/>
<ci> KATPASE </ci>
<apply>
<plus/>
<apply>
<minus/>
<apply>
<minus/>
<ci> P </ci>
<apply>
<times/>
<cn type="integer"> 4 </cn>
<ci> KeqAK </ci>
<ci> P </ci>
</apply>
</apply>
<ci> SUMAXP </ci>
</apply>
<apply>
<power/>
<apply>
<plus/>
<apply>
<minus/>
<apply>
<minus/>
<apply>
<power/>
<ci> P </ci>
<cn type="integer"> 2 </cn>
</apply>
<apply>
<times/>
<cn type="integer"> 4 </cn>
<ci> KeqAK </ci>
<apply>
<power/>
<ci> P </ci>
<cn type="integer"> 2 </cn>
</apply>
</apply>
</apply>
<apply>
<times/>
<cn type="integer"> 2 </cn>
<ci> P </ci>
<ci> SUMAXP </ci>
</apply>
</apply>
<apply>
<times/>
<cn type="integer"> 8 </cn>
<ci> KeqAK </ci>
<ci> P </ci>
<ci> SUMAXP </ci>
</apply>
<apply>
<power/>
<ci> SUMAXP </ci>
<cn type="integer"> 2 </cn>
</apply>
</apply>
<cn> 0.5 </cn>
</apply>
</apply>
</apply>
<apply>
<minus/>
<cn type="integer"> 2 </cn>
<apply>
<times/>
<cn type="integer"> 8 </cn>
<ci> KeqAK </ci>
</apply>
</apply>
</apply>
</math>
<listOfParameters>
<parameter id="KATPASE" value="39.5"/>
<parameter id="KeqAK" value="0.45"/>
<parameter id="SUMAXP" value="4.1"/>
</listOfParameters>
</kineticLaw>
</reaction>
<reaction id="vTPI" name="vTPI" fast="false">
<notes>
<html xmlns="http://www.w3.org/1999/xhtml">
<!--Notes by CellDesigner-->
<body>
&lt;body xmlns=&quot;http://www.w3.org/1999/xhtml&quot;&gt;
&lt;body xmlns=&quot;http://www.w3.org/1999/xhtml&quot;&gt;
&lt;body xmlns=&quot;http://www.w3.org/1999/xhtml&quot;&gt;
&lt;body xmlns=&quot;http://www.w3.org/1999/xhtml&quot;&gt;
Reversible uni uni MM reaction.
Kinetic Data from yeast: Krietsch, W.K.G.; Methods Enzymol. 41B, 434-438 (1975)
</body>
</html>
</notes>
<annotation>
<celldesigner:name>vTPI</celldesigner:name>
<celldesigner:reactionType>STATE_TRANSITION</celldesigner:reactionType>
<celldesigner:baseReactants>
<celldesigner:baseReactant species="GA3P" alias="sa33">
<celldesigner:linkAnchor position="W"/>
</celldesigner:baseReactant>
</celldesigner:baseReactants>
<celldesigner:baseProducts>
<celldesigner:baseProduct species="DHAP" alias="sa5">
<celldesigner:linkAnchor position="E"/>
</celldesigner:baseProduct>
</celldesigner:baseProducts>
<celldesigner:connectScheme connectPolicy="direct">
<celldesigner:listOfLineDirection>
<celldesigner:lineDirection index="0" value="unknown"/>
</celldesigner:listOfLineDirection>
</celldesigner:connectScheme>
<celldesigner:line width="1.0" color="ff000000"/>
</annotation>
<listOfReactants>
<speciesReference species="GA3P">
<annotation>
<celldesigner:alias>sa33</celldesigner:alias>
</annotation>
</speciesReference>
</listOfReactants>
<listOfProducts>
<speciesReference species="DHAP">
<annotation>
<celldesigner:alias>sa5</celldesigner:alias>
</annotation>
</speciesReference>
</listOfProducts>
<kineticLaw>
<math xmlns="http://www.w3.org/1998/Math/MathML">
<apply>
<divide/>
<apply>
<times/>
<ci> kTPIdef </ci>
<apply>
<minus/>
<apply>
<divide/>
<apply>
<times/>
<ci> VmDHAP </ci>
<ci> GA3P </ci>
</apply>
<ci> KmGA3P </ci>
</apply>
<apply>
<divide/>
<apply>
<times/>
<ci> VmGA3P </ci>
<ci> DHAP </ci>
</apply>
<ci> KmDHAP </ci>
</apply>
</apply>
</apply>
<apply>
<plus/>
<cn type="integer"> 1 </cn>
<apply>
<divide/>
<ci> GA3P </ci>
<ci> KmGA3P </ci>
</apply>
<apply>
<divide/>
<ci> DHAP </ci>
<ci> KmDHAP </ci>
</apply>
</apply>
</apply>
</math>
<listOfParameters>
<parameter id="KmGA3P" name="KmGA3P" value="1.27"/>
<parameter id="KmDHAP" name="KmDHAP" value="1.23"/>
<parameter id="VmDHAP" name="VmDHAP" value="10900"/>
<parameter id="VmGA3P" name="VmGA3P" value="555"/>
<parameter id="kTPIdef" name="kTPIdef" value="1"/>
</listOfParameters>
</kineticLaw>
</reaction>
<reaction id="vG6PDH" name="vG6PDH" reversible="false">
<notes>
<html xmlns="http://www.w3.org/1999/xhtml">
<!--Notes by CellDesigner-->
<body>
&lt;body xmlns=&quot;http://www.w3.org/1999/xhtml&quot;&gt;
&lt;body xmlns=&quot;http://www.w3.org/1999/xhtml&quot;&gt;
&lt;body xmlns=&quot;http://www.w3.org/1999/xhtml&quot;&gt;
&lt;body xmlns=&quot;http://www.w3.org/1999/xhtml&quot;&gt;
Pentose Phosphate entry point is mainly controlled by the availability of NADPH.
Reaction is essentially irreversible with a product inhibition by NADPH.
NADP/NADPH ratio in rat liver = 0.014.
NAD/NADH ratio in rat liver = 700
Source: Stryer, 4th edition.

Thus, we use irreversible bi-bi Michaelis Menten kinetics with product inhibition.
We take eqn 9 of Bakker 1997.
Kinetic constants for human enzyme come from Aksoy etal 2001 (PMID 11237690)
</body>
</html>
</notes>
<annotation>
<celldesigner:name>vG6PDH</celldesigner:name>
<celldesigner:reactionType>STATE_TRANSITION</celldesigner:reactionType>
<celldesigner:baseReactants>
<celldesigner:baseReactant species="G6P" alias="sa2">
<celldesigner:linkAnchor position="E"/>
</celldesigner:baseReactant>
</celldesigner:baseReactants>
<celldesigner:baseProducts>
<celldesigner:baseProduct species="D6PGluconoLactone" alias="sa34">
<celldesigner:linkAnchor position="W"/>
</celldesigner:baseProduct>
</celldesigner:baseProducts>
<celldesigner:listOfReactantLinks>
<celldesigner:reactantLink reactant="NADP" alias="sa36" targetLineIndex="-1,1">
<celldesigner:linkAnchor position="S"/>
<celldesigner:line width="1.0" color="ff000000"/>
</celldesigner:reactantLink>
</celldesigner:listOfReactantLinks>
<celldesigner:listOfProductLinks>
<celldesigner:productLink product="NADPH" alias="sa37" targetLineIndex="-1,1">
<celldesigner:linkAnchor position="S"/>
<celldesigner:line width="1.0" color="ff000000"/>
</celldesigner:productLink>
</celldesigner:listOfProductLinks>
<celldesigner:connectScheme connectPolicy="direct">
<celldesigner:listOfLineDirection>
<celldesigner:lineDirection index="0" value="unknown"/>
<celldesigner:lineDirection index="1" value="unknown"/>
<celldesigner:lineDirection index="2" value="unknown"/>
</celldesigner:listOfLineDirection>
</celldesigner:connectScheme>
<celldesigner:editPoints>0.28837209302325584,0.0 0.6093023255813954,0.0</celldesigner:editPoints>
<celldesigner:line width="1.0" color="ff000000"/>
<celldesigner:listOfModification>
<celldesigner:modification type="INHIBITION" modifiers="NADPH" aliases="sa37" targetLineIndex="-1,1" editPoints="-0.22957629082771502,0.25687332370986393 0.33087459726653456,0.7577670491521484">
<celldesigner:connectScheme connectPolicy="direct">
<celldesigner:listOfLineDirection>
<celldesigner:lineDirection index="0" value="unknown"/>
<celldesigner:lineDirection index="1" value="unknown"/>
<celldesigner:lineDirection index="2" value="unknown"/>
</celldesigner:listOfLineDirection>
</celldesigner:connectScheme>
<celldesigner:linkTarget species="NADPH" alias="sa37">
<celldesigner:linkAnchor position="N"/>
</celldesigner:linkTarget>
<celldesigner:line width="1.0" color="ffff3366"/>
</celldesigner:modification>
</celldesigner:listOfModification>
</annotation>
<listOfReactants>
<speciesReference species="G6P">
<annotation>
<celldesigner:alias>sa2</celldesigner:alias>
</annotation>
</speciesReference>
<speciesReference species="NADP">
<annotation>
<celldesigner:alias>sa36</celldesigner:alias>
</annotation>
</speciesReference>
</listOfReactants>
<listOfProducts>
<speciesReference species="D6PGluconoLactone">
<annotation>
<celldesigner:alias>sa34</celldesigner:alias>
</annotation>
</speciesReference>
<speciesReference species="NADPH">
<annotation>
<celldesigner:alias>sa37</celldesigner:alias>
</annotation>
</speciesReference>
</listOfProducts>
<listOfModifiers>
<modifierSpeciesReference species="NADPH">
<annotation>
<celldesigner:alias>sa37</celldesigner:alias>
</annotation>
</modifierSpeciesReference>
</listOfModifiers>
<kineticLaw>
<math xmlns="http://www.w3.org/1998/Math/MathML">
<apply>
<divide/>
<apply>
<divide/>
<apply>
<times/>
<ci> VmG6PDH </ci>
<ci> G6P </ci>
<ci> NADP </ci>
</apply>
<apply>
<times/>
<ci> KmG6P </ci>
<ci> KmNADP </ci>
</apply>
</apply>
<apply>
<times/>
<apply>
<plus/>
<cn type="integer"> 1 </cn>
<apply>
<divide/>
<ci> G6P </ci>
<ci> KmG6P </ci>
</apply>
<apply>
<divide/>
<ci> NADPH </ci>
<ci> KiNADPH </ci>
</apply>
</apply>
<apply>
<plus/>
<cn type="integer"> 1 </cn>
<apply>
<divide/>
<ci> NADP </ci>
<ci> KmNADP </ci>
</apply>
</apply>
</apply>
</apply>
</math>
<listOfParameters>
<parameter id="VmG6PDH" name="VmG6PDH" value="4"/>
<parameter id="KmG6P" name="KmG6P" value="0.04"/>
<parameter id="KmNADP" name="KmNADP" value="0.02"/>
<parameter id="KiNADPH" name="KiNADPH" value="0.017"/>
</listOfParameters>
</kineticLaw>
</reaction>
<reaction id="v6PGL" name="v6PGL" reversible="false">
<notes>
<html xmlns="http://www.w3.org/1999/xhtml">
<!--Notes by CellDesigner-->
<body>
&lt;body xmlns=&quot;http://www.w3.org/1999/xhtml&quot;&gt;
&lt;body xmlns=&quot;http://www.w3.org/1999/xhtml&quot;&gt;
&lt;body xmlns=&quot;http://www.w3.org/1999/xhtml&quot;&gt;
&lt;body xmlns=&quot;http://www.w3.org/1999/xhtml&quot;&gt;
This is a hydrolysis reaction, which we model as simple irreversible Michaelis Menten reaction. 
Kinetics for bovine enzyme from Bauer etal 1983 (PMID 6852020)
Km: spec act -&gt; act -&gt; mmol/(L*min)  = 55.2/3680 *266 = 4 mmol/(L*min)

Ref: Stryer 4th edition p. 560
</body>
</html>
</notes>
<annotation>
<celldesigner:name>v6PGL</celldesigner:name>
<celldesigner:reactionType>STATE_TRANSITION</celldesigner:reactionType>
<celldesigner:baseReactants>
<celldesigner:baseReactant species="D6PGluconoLactone" alias="sa34">
<celldesigner:linkAnchor position="E"/>
</celldesigner:baseReactant>
</celldesigner:baseReactants>
<celldesigner:baseProducts>
<celldesigner:baseProduct species="D6PGluconate" alias="sa35">
<celldesigner:linkAnchor position="W"/>
</celldesigner:baseProduct>
</celldesigner:baseProducts>
<celldesigner:connectScheme connectPolicy="direct">
<celldesigner:listOfLineDirection>
<celldesigner:lineDirection index="0" value="unknown"/>
</celldesigner:listOfLineDirection>
</celldesigner:connectScheme>
<celldesigner:line width="1.0" color="ff000000"/>
</annotation>
<listOfReactants>
<speciesReference species="D6PGluconoLactone">
<annotation>
<celldesigner:alias>sa34</celldesigner:alias>
</annotation>
</speciesReference>
</listOfReactants>
<listOfProducts>
<speciesReference species="D6PGluconate">
<annotation>
<celldesigner:alias>sa35</celldesigner:alias>
</annotation>
</speciesReference>
</listOfProducts>
<kineticLaw>
<math xmlns="http://www.w3.org/1998/Math/MathML">
<apply>
<divide/>
<apply>
<times/>
<ci> Vm6PGL </ci>
<ci> D6PGluconoLactone </ci>
</apply>
<apply>
<plus/>
<ci> Km6PGL </ci>
<ci> D6PGluconoLactone </ci>
</apply>
</apply>
</math>
<listOfParameters>
<parameter id="Vm6PGL" name="Vm6PGL" value="4"/>
<parameter id="Km6PGL" name="Km6PGL" value="0.8"/>
</listOfParameters>
</kineticLaw>
</reaction>
<reaction id="vGluDH" name="vGluDH" reversible="false">
<notes>
<html xmlns="http://www.w3.org/1999/xhtml">
<!--Notes by CellDesigner-->
<body>
&lt;body xmlns=&quot;http://www.w3.org/1999/xhtml&quot;&gt;
&lt;body xmlns=&quot;http://www.w3.org/1999/xhtml&quot;&gt;
&lt;body xmlns=&quot;http://www.w3.org/1999/xhtml&quot;&gt;
&lt;body xmlns=&quot;http://www.w3.org/1999/xhtml&quot;&gt;
According to Stryer (4th edition, p 560) this is an irreversible reaction. 
Probably because CO2 is produced as byproduct. 
Pearse etal 1974 (PMID 4151477) provides the kinetic data and says that there 
is product inhibition by NADPH.

Vmax = spec act. / enrichment factor *266 mmol/(L*min)   10/5000*266 = 0.53

!! Increased Vmax from 0.53 to 4 to avoid continual accumulation of 6PGluconate !!

So we model this based on eqn 9 of Bakker 97.
</body>
</html>
</notes>
<annotation>
<celldesigner:name>vGluDH</celldesigner:name>
<celldesigner:reactionType>STATE_TRANSITION</celldesigner:reactionType>
<celldesigner:baseReactants>
<celldesigner:baseReactant species="D6PGluconate" alias="sa35">
<celldesigner:linkAnchor position="E"/>
</celldesigner:baseReactant>
</celldesigner:baseReactants>
<celldesigner:baseProducts>
<celldesigner:baseProduct species="Ribulose5P" alias="sa38">
<celldesigner:linkAnchor position="W"/>
</celldesigner:baseProduct>
</celldesigner:baseProducts>
<celldesigner:listOfReactantLinks>
<celldesigner:reactantLink reactant="NADP" alias="sa39" targetLineIndex="-1,1">
<celldesigner:linkAnchor position="S"/>
<celldesigner:line width="1.0" color="ff000000"/>
</celldesigner:reactantLink>
</celldesigner:listOfReactantLinks>
<celldesigner:listOfProductLinks>
<celldesigner:productLink product="NADPH" alias="sa40" targetLineIndex="-1,1">
<celldesigner:linkAnchor position="S"/>
<celldesigner:line width="1.0" color="ff000000"/>
</celldesigner:productLink>
</celldesigner:listOfProductLinks>
<celldesigner:connectScheme connectPolicy="direct">
<celldesigner:listOfLineDirection>
<celldesigner:lineDirection index="0" value="unknown"/>
<celldesigner:lineDirection index="1" value="unknown"/>
<celldesigner:lineDirection index="2" value="unknown"/>
</celldesigner:listOfLineDirection>
</celldesigner:connectScheme>
<celldesigner:editPoints>0.25,0.0 0.6214285714285719,0.0</celldesigner:editPoints>
<celldesigner:line width="1.0" color="ff000000"/>
<celldesigner:listOfModification>
<celldesigner:modification type="INHIBITION" modifiers="NADPH" aliases="sa40" targetLineIndex="-1,1" editPoints="-0.2799457074991505,0.26128266033254377 0.1951136749236504,0.7702748557855479">
<celldesigner:connectScheme connectPolicy="direct">
<celldesigner:listOfLineDirection>
<celldesigner:lineDirection index="0" value="unknown"/>
<celldesigner:lineDirection index="1" value="unknown"/>
<celldesigner:lineDirection index="2" value="unknown"/>
</celldesigner:listOfLineDirection>
</celldesigner:connectScheme>
<celldesigner:linkTarget species="NADPH" alias="sa40">
<celldesigner:linkAnchor position="N"/>
</celldesigner:linkTarget>
<celldesigner:line width="1.0" color="ffff3366"/>
</celldesigner:modification>
</celldesigner:listOfModification>
</annotation>
<listOfReactants>
<speciesReference species="D6PGluconate">
<annotation>
<celldesigner:alias>sa35</celldesigner:alias>
</annotation>
</speciesReference>
<speciesReference species="NADP">
<annotation>
<celldesigner:alias>sa39</celldesigner:alias>
</annotation>
</speciesReference>
</listOfReactants>
<listOfProducts>
<speciesReference species="Ribulose5P">
<annotation>
<celldesigner:alias>sa38</celldesigner:alias>
</annotation>
</speciesReference>
<speciesReference species="NADPH">
<annotation>
<celldesigner:alias>sa40</celldesigner:alias>
</annotation>
</speciesReference>
</listOfProducts>
<listOfModifiers>
<modifierSpeciesReference species="NADPH">
<annotation>
<celldesigner:alias>sa40</celldesigner:alias>
</annotation>
</modifierSpeciesReference>
</listOfModifiers>
<kineticLaw>
<math xmlns="http://www.w3.org/1998/Math/MathML">
<apply>
<divide/>
<apply>
<divide/>
<apply>
<times/>
<ci> VmGluDH </ci>
<ci> D6PGluconate </ci>
<ci> NADP </ci>
</apply>
<apply>
<times/>
<ci> KmGluconate </ci>
<ci> KmNADP </ci>
</apply>
</apply>
<apply>
<times/>
<apply>
<plus/>
<cn type="integer"> 1 </cn>
<apply>
<divide/>
<ci> D6PGluconate </ci>
<ci> KmGluconate </ci>
</apply>
<apply>
<divide/>
<ci> NADPH </ci>
<ci> KiNADPH </ci>
</apply>
</apply>
<apply>
<plus/>
<cn type="integer"> 1 </cn>
<apply>
<divide/>
<ci> NADP </ci>
<ci> KmNADP </ci>
</apply>
</apply>
</apply>
</apply>
</math>
<listOfParameters>
<parameter id="VmGluDH" name="VmGluDH" value="4"/>
<parameter id="KmGluconate" name="KmGluconate" value="0.02"/>
<parameter id="KmNADP" name="KmNADP" value="0.03"/>
<parameter id="KiNADPH" name="KiNADPH" value="0.03"/>
</listOfParameters>
</kineticLaw>
</reaction>
<reaction id="vPPI" name="vPPI">
<notes>
<html xmlns="http://www.w3.org/1999/xhtml">
<!--Notes by CellDesigner-->
<body>
&lt;body xmlns=&quot;http://www.w3.org/1999/xhtml&quot;&gt;
&lt;body xmlns=&quot;http://www.w3.org/1999/xhtml&quot;&gt;
&lt;body xmlns=&quot;http://www.w3.org/1999/xhtml&quot;&gt;
&lt;body xmlns=&quot;http://www.w3.org/1999/xhtml&quot;&gt;
This is an isomerization reaction by ribose 5P isomerase (EC 5.3.1.6). 
We model this as a simple reversible uni uni MM reaction.
Kinetic data come from Reuter etal 1998 (PMID 9763695) 
Vmax = 13*266 = 3458 mmol/(L*min), KMribo5P = 1.6 mM
We assume the same values for the backreaction.
</body>
</html>
</notes>
<annotation>
<celldesigner:name>vPPI</celldesigner:name>
<celldesigner:reactionType>STATE_TRANSITION</celldesigner:reactionType>
<celldesigner:baseReactants>
<celldesigner:baseReactant species="Ribulose5P" alias="sa38">
<celldesigner:linkAnchor position="S"/>
</celldesigner:baseReactant>
</celldesigner:baseReactants>
<celldesigner:baseProducts>
<celldesigner:baseProduct species="Ribose5P" alias="sa41">
<celldesigner:linkAnchor position="N"/>
</celldesigner:baseProduct>
</celldesigner:baseProducts>
<celldesigner:connectScheme connectPolicy="direct">
<celldesigner:listOfLineDirection>
<celldesigner:lineDirection index="0" value="unknown"/>
</celldesigner:listOfLineDirection>
</celldesigner:connectScheme>
<celldesigner:line width="1.0" color="ff000000"/>
</annotation>
<listOfReactants>
<speciesReference species="Ribulose5P">
<annotation>
<celldesigner:alias>sa38</celldesigner:alias>
</annotation>
</speciesReference>
</listOfReactants>
<listOfProducts>
<speciesReference species="Ribose5P">
<annotation>
<celldesigner:alias>sa41</celldesigner:alias>
</annotation>
</speciesReference>
</listOfProducts>
<kineticLaw>
<math xmlns="http://www.w3.org/1998/Math/MathML">
<apply>
<divide/>
<apply>
<minus/>
<apply>
<divide/>
<apply>
<times/>
<ci> VmPPIf </ci>
<ci> Ribulose5P </ci>
</apply>
<ci> KmRibu5P </ci>
</apply>
<apply>
<divide/>
<apply>
<times/>
<ci> VmPPIr </ci>
<ci> Ribose5P </ci>
</apply>
<ci> KmRibo5P </ci>
</apply>
</apply>
<apply>
<plus/>
<cn type="integer"> 1 </cn>
<apply>
<divide/>
<ci> Ribulose5P </ci>
<ci> KmRibu5P </ci>
</apply>
<apply>
<divide/>
<ci> Ribose5P </ci>
<ci> KmRibo5P </ci>
</apply>
</apply>
</apply>
</math>
<listOfParameters>
<parameter id="VmPPIf" name="VmPPIf" value="3458"/>
<parameter id="VmPPIr" name="VmPPIr" value="3458"/>
<parameter id="KmRibu5P" name="KmRibu5P" value="1.6"/>
<parameter id="KmRibo5P" name="KmRibo5P" value="1.6"/>
</listOfParameters>
</kineticLaw>
</reaction>
<reaction id="vTransk1" name="vTransk1">
<notes>
<html xmlns="http://www.w3.org/1999/xhtml">
<!--Notes by CellDesigner-->
<body>
&lt;body xmlns=&quot;http://www.w3.org/1999/xhtml&quot;&gt;
&lt;body xmlns=&quot;http://www.w3.org/1999/xhtml&quot;&gt;
&lt;body xmlns=&quot;http://www.w3.org/1999/xhtml&quot;&gt;
&lt;body xmlns=&quot;http://www.w3.org/1999/xhtml&quot;&gt;
According to Stryer (4th edition, p. 561) this is an reversible reaction.
We model it as a reversible bi-bi Michaelis Menten with non-competing product-substrate couples,
according to eqn 10 Bakker (JBC, 1997). We don't use (the equivalent) eqn A2 from Teusink 2000
because that contains Keq, which we don't like because it underlies certain constraints.

Kinetic data for the forward reaction for human transketolase from red blood cells are from: 
Takeuchi etal 86 (PMID 3089282). From NIST http://xpdb.nist.gov/enzyme_thermodynamics/enzyme1.pl 
(86CAS/VEE) we know that the Keq is 0.48. So assuming identical Kms for the backreaction 
we have 0.48 = Vf/Vr *GA3P*Sedu/(Xyl*Ribos5P) because of the connection between Keq, Vmax and Km.

!! To avoid accumulation of Xyl5P, Ribu5P and Ribo5P we increased Vf and Vr 100fold to 4 and 2 !!
</body>
</html>
</notes>
<annotation>
<celldesigner:name>vTransk1</celldesigner:name>
<celldesigner:reactionType>STATE_TRANSITION</celldesigner:reactionType>
<celldesigner:baseReactants>
<celldesigner:baseReactant species="Ribose5P" alias="sa41">
<celldesigner:linkAnchor position="W"/>
</celldesigner:baseReactant>
</celldesigner:baseReactants>
<celldesigner:baseProducts>
<celldesigner:baseProduct species="GA3P" alias="sa33">
<celldesigner:linkAnchor position="E"/>
</celldesigner:baseProduct>
</celldesigner:baseProducts>
<celldesigner:listOfReactantLinks>
<celldesigner:reactantLink reactant="Xyl5P" alias="sa42" targetLineIndex="-1,1">
<celldesigner:linkAnchor position="S"/>
<celldesigner:line width="1.0" color="ff000000"/>
</celldesigner:reactantLink>
</celldesigner:listOfReactantLinks>
<celldesigner:listOfProductLinks>
<celldesigner:productLink product="Seduhept7P" alias="sa43" targetLineIndex="-1,1">
<celldesigner:linkAnchor position="S"/>
<celldesigner:line width="1.0" color="ff000000"/>
</celldesigner:productLink>
</celldesigner:listOfProductLinks>
<celldesigner:connectScheme connectPolicy="direct">
<celldesigner:listOfLineDirection>
<celldesigner:lineDirection index="0" value="unknown"/>
<celldesigner:lineDirection index="1" value="unknown"/>
<celldesigner:lineDirection index="2" value="unknown"/>
</celldesigner:listOfLineDirection>
</celldesigner:connectScheme>
<celldesigner:editPoints>0.5555555555555556,0.0 0.7465277777777779,0.0</celldesigner:editPoints>
<celldesigner:line width="1.0" color="ff000000"/>
</annotation>
<listOfReactants>
<speciesReference species="Ribose5P">
<annotation>
<celldesigner:alias>sa41</celldesigner:alias>
</annotation>
</speciesReference>
<speciesReference species="Xyl5P">
<annotation>
<celldesigner:alias>sa42</celldesigner:alias>
</annotation>
</speciesReference>
</listOfReactants>
<listOfProducts>
<speciesReference species="GA3P">
<annotation>
<celldesigner:alias>sa33</celldesigner:alias>
</annotation>
</speciesReference>
<speciesReference species="Seduhept7P">
<annotation>
<celldesigner:alias>sa43</celldesigner:alias>
</annotation>
</speciesReference>
</listOfProducts>
<kineticLaw>
<math xmlns="http://www.w3.org/1998/Math/MathML">
<apply>
<divide/>
<apply>
<minus/>
<apply>
<divide/>
<apply>
<times/>
<ci> VmTransk1f </ci>
<ci> Ribose5P </ci>
<ci> Xyl5P </ci>
</apply>
<apply>
<times/>
<ci> KmRibose5P </ci>
<ci> KmXyl5P </ci>
</apply>
</apply>
<apply>
<divide/>
<apply>
<times/>
<ci> VmTransk1r </ci>
<ci> GA3P </ci>
<ci> Seduhept7P </ci>
</apply>
<apply>
<times/>
<ci> KmGA3P </ci>
<ci> KmSeduhept </ci>
</apply>
</apply>
</apply>
<apply>
<times/>
<apply>
<plus/>
<cn type="integer"> 1 </cn>
<apply>
<divide/>
<ci> Ribose5P </ci>
<ci> KmRibose5P </ci>
</apply>
<apply>
<divide/>
<ci> GA3P </ci>
<ci> KmGA3P </ci>
</apply>
</apply>
<apply>
<plus/>
<cn type="integer"> 1 </cn>
<apply>
<divide/>
<ci> Xyl5P </ci>
<ci> KmXyl5P </ci>
</apply>
<apply>
<divide/>
<ci> Seduhept7P </ci>
<ci> KmSeduhept </ci>
</apply>
</apply>
</apply>
</apply>
</math>
<listOfParameters>
<parameter id="VmTransk1f" name="VmTransk1f" value="4"/>
<parameter id="VmTransk1r" name="VmTransk1r" value="2"/>
<parameter id="KmRibose5P" name="KmRibose5P" value="0.1"/>
<parameter id="KmXyl5P" name="KmXyl5P" value="0.15"/>
<parameter id="KmGA3P" name="KmGA3P" value="0.1"/>
<parameter id="KmSeduhept" name="KmSeduhept" value="0.15"/>
</listOfParameters>
</kineticLaw>
</reaction>
<reaction id="vR5PI" name="vR5PI">
<notes>
<html xmlns="http://www.w3.org/1999/xhtml">
<!--Notes by CellDesigner-->
<body>
&lt;body xmlns=&quot;http://www.w3.org/1999/xhtml&quot;&gt;
&lt;body xmlns=&quot;http://www.w3.org/1999/xhtml&quot;&gt;
&lt;body xmlns=&quot;http://www.w3.org/1999/xhtml&quot;&gt;
&lt;body xmlns=&quot;http://www.w3.org/1999/xhtml&quot;&gt;
This is an isomerization reaction by ribulose 5P 3 epimerase (EC 5.1.3.1). 
We model this as a simple reversible uni uni MM reaction.
Kinetic data come from Bar etal 1996 (PMID 9032985) 
Vmax = 7700/1970*266=1039 mmol/(L*min), KM = 1.5 Mm
</body>
</html>
</notes>
<annotation>
<celldesigner:name>vR5PI</celldesigner:name>
<celldesigner:reactionType>STATE_TRANSITION</celldesigner:reactionType>
<celldesigner:baseReactants>
<celldesigner:baseReactant species="Ribulose5P" alias="sa38">
<celldesigner:linkAnchor position="SSW"/>
</celldesigner:baseReactant>
</celldesigner:baseReactants>
<celldesigner:baseProducts>
<celldesigner:baseProduct species="Xyl5P" alias="sa42">
<celldesigner:linkAnchor position="E"/>
</celldesigner:baseProduct>
</celldesigner:baseProducts>
<celldesigner:connectScheme connectPolicy="direct">
<celldesigner:listOfLineDirection>
<celldesigner:lineDirection index="0" value="unknown"/>
</celldesigner:listOfLineDirection>
</celldesigner:connectScheme>
<celldesigner:line width="1.0" color="ff000000"/>
</annotation>
<listOfReactants>
<speciesReference species="Ribulose5P">
<annotation>
<celldesigner:alias>sa38</celldesigner:alias>
</annotation>
</speciesReference>
</listOfReactants>
<listOfProducts>
<speciesReference species="Xyl5P">
<annotation>
<celldesigner:alias>sa42</celldesigner:alias>
</annotation>
</speciesReference>
</listOfProducts>
<kineticLaw>
<math xmlns="http://www.w3.org/1998/Math/MathML">
<apply>
<divide/>
<apply>
<minus/>
<apply>
<divide/>
<apply>
<times/>
<ci> VmR5PIf </ci>
<ci> Ribulose5P </ci>
</apply>
<ci> KmRibu5P </ci>
</apply>
<apply>
<divide/>
<apply>
<times/>
<ci> VmR5PIr </ci>
<ci> Xyl5P </ci>
</apply>
<ci> KmXyl </ci>
</apply>
</apply>
<apply>
<plus/>
<cn type="integer"> 1 </cn>
<apply>
<divide/>
<ci> Ribulose5P </ci>
<ci> KmRibu5P </ci>
</apply>
<apply>
<divide/>
<ci> Xyl5P </ci>
<ci> KmXyl </ci>
</apply>
</apply>
</apply>
</math>
<listOfParameters>
<parameter id="VmR5PIf" name="VmR5PIf" value="1039"/>
<parameter id="VmR5PIr" name="VmR5PIr" value="1039"/>
<parameter id="KmRibu5P" name="KmRibu5P" value="1.5"/>
<parameter id="KmXyl" name="KmXyl" value="1.5"/>
</listOfParameters>
</kineticLaw>
</reaction>
<reaction id="vTransald" name="vTransald">
<notes>
<html xmlns="http://www.w3.org/1999/xhtml">
<!--Notes by CellDesigner-->
<body>
According to Stryer (4th edition, p. 561) this is an reversible reaction.
We model it as a reversible bi-bi Michaelis Menten with non-competing product-substrate couples,
according to eqn 10 Bakker (JBC, 1997).

Kinetic data for 4 Km values are from 
Tsolas, O.; Horecker, B.L.; The Enzymes, 3rd Ed. (Boyer, P.D., ed.) 7, 259-280 (1972)
A Keq Sedu-&gt;Ery of 0.82 comes from NIST and a Vmax Ery-&gt;Sedu of 10.6 comes from Kuhn 72 
(PMID 5025625). 
A very sad mixture :-(
</body>
</html>
</notes>
<annotation>
<celldesigner:name>vTransald</celldesigner:name>
<celldesigner:reactionType>STATE_TRANSITION</celldesigner:reactionType>
<celldesigner:baseReactants>
<celldesigner:baseReactant species="Seduhept7P" alias="sa43">
<celldesigner:linkAnchor position="W"/>
</celldesigner:baseReactant>
</celldesigner:baseReactants>
<celldesigner:baseProducts>
<celldesigner:baseProduct species="F6P" alias="sa3">
<celldesigner:linkAnchor position="SSE"/>
</celldesigner:baseProduct>
</celldesigner:baseProducts>
<celldesigner:listOfReactantLinks>
<celldesigner:reactantLink reactant="GA3P" alias="sa33" targetLineIndex="-1,1">
<celldesigner:linkAnchor position="NNE"/>
<celldesigner:line width="1.0" color="ff000000"/>
</celldesigner:reactantLink>
</celldesigner:listOfReactantLinks>
<celldesigner:listOfProductLinks>
<celldesigner:productLink product="Erythrose4P" alias="sa44" targetLineIndex="-1,1">
<celldesigner:linkAnchor position="W"/>
<celldesigner:line width="1.0" color="ff000000"/>
</celldesigner:productLink>
</celldesigner:listOfProductLinks>
<celldesigner:connectScheme connectPolicy="direct">
<celldesigner:listOfLineDirection>
<celldesigner:lineDirection index="0" value="unknown"/>
<celldesigner:lineDirection index="1" value="unknown"/>
<celldesigner:lineDirection index="2" value="unknown"/>
</celldesigner:listOfLineDirection>
</celldesigner:connectScheme>
<celldesigner:editPoints>0.5038787000705192,-0.04486002936296862 0.7114953006587337,-0.01812248574309383</celldesigner:editPoints>
<celldesigner:line width="1.0" color="ff000000"/>
</annotation>
<listOfReactants>
<speciesReference species="Seduhept7P">
<annotation>
<celldesigner:alias>sa43</celldesigner:alias>
</annotation>
</speciesReference>
<speciesReference species="GA3P">
<annotation>
<celldesigner:alias>sa33</celldesigner:alias>
</annotation>
</speciesReference>
</listOfReactants>
<listOfProducts>
<speciesReference species="F6P">
<annotation>
<celldesigner:alias>sa3</celldesigner:alias>
</annotation>
</speciesReference>
<speciesReference species="Erythrose4P">
<annotation>
<celldesigner:alias>sa44</celldesigner:alias>
</annotation>
</speciesReference>
</listOfProducts>
<kineticLaw>
<math xmlns="http://www.w3.org/1998/Math/MathML">
<apply>
<divide/>
<apply>
<minus/>
<apply>
<divide/>
<apply>
<times/>
<ci> VmTransaldf </ci>
<ci> GA3P </ci>
<ci> Seduhept7P </ci>
</apply>
<apply>
<times/>
<ci> KmGA3P </ci>
<ci> KmSeduhept </ci>
</apply>
</apply>
<apply>
<divide/>
<apply>
<times/>
<ci> VmTransaldr </ci>
<ci> F6P </ci>
<ci> Erythrose4P </ci>
</apply>
<apply>
<times/>
<ci> KmF6P </ci>
<ci> KmEry4P </ci>
</apply>
</apply>
</apply>
<apply>
<times/>
<apply>
<plus/>
<cn type="integer"> 1 </cn>
<apply>
<divide/>
<ci> GA3P </ci>
<ci> KmGA3P </ci>
</apply>
<apply>
<divide/>
<ci> F6P </ci>
<ci> KmF6P </ci>
</apply>
</apply>
<apply>
<plus/>
<cn type="integer"> 1 </cn>
<apply>
<divide/>
<ci> Seduhept7P </ci>
<ci> KmSeduhept </ci>
</apply>
<apply>
<divide/>
<ci> Erythrose4P </ci>
<ci> KmEry4P </ci>
</apply>
</apply>
</apply>
</apply>
</math>
<listOfParameters>
<parameter id="VmTransaldf" name="VmTransaldf" value="55"/>
<parameter id="VmTransaldr" name="VmTransaldr" value="10"/>
<parameter id="KmGA3P" name="KmGA3P" value="0.22"/>
<parameter id="KmSeduhept" name="KmSeduhept" value="0.18"/>
<parameter id="KmF6P" name="KmF6P" value="0.32"/>
<parameter id="KmEry4P" name="KmEry4P" value="0.018"/>
</listOfParameters>
</kineticLaw>
</reaction>
<reaction id="vTransk2" name="vTransk2" fast="false">
<notes>
<html xmlns="http://www.w3.org/1999/xhtml">
<!--Notes by CellDesigner-->
<body>
&lt;body xmlns=&quot;http://www.w3.org/1999/xhtml&quot;&gt;
&lt;body xmlns=&quot;http://www.w3.org/1999/xhtml&quot;&gt;
&lt;body xmlns=&quot;http://www.w3.org/1999/xhtml&quot;&gt;
&lt;body xmlns=&quot;http://www.w3.org/1999/xhtml&quot;&gt;
According to Stryer (4th edition, p. 561) this is an reversible reaction.
We model it as a reversible bi-bi Michaelis Menten with non-competing product-substrate couples,
according to eqn 10 Bakker (JBC, 1997).

Kinetic data: 
Datta 61: Keq ery+xyl-&gt;GA3P+F6P = 11.9
Masri 88: Vmax(-&gt;F6P) rabbit liver = 3.2 mmol/(l*min)
Sprenger 98: E. coli Km values
What a sad mixture :-(
</body>
</html>
</notes>
<annotation>
<celldesigner:name>vTransk2</celldesigner:name>
<celldesigner:reactionType>STATE_TRANSITION</celldesigner:reactionType>
<celldesigner:baseReactants>
<celldesigner:baseReactant species="Xyl5P" alias="sa42">
<celldesigner:linkAnchor position="W"/>
</celldesigner:baseReactant>
</celldesigner:baseReactants>
<celldesigner:baseProducts>
<celldesigner:baseProduct species="GA3P" alias="sa33">
<celldesigner:linkAnchor position="NE"/>
</celldesigner:baseProduct>
</celldesigner:baseProducts>
<celldesigner:listOfReactantLinks>
<celldesigner:reactantLink reactant="Erythrose4P" alias="sa44" targetLineIndex="-1,1">
<celldesigner:linkAnchor position="SE"/>
<celldesigner:line width="1.0" color="ff999999"/>
</celldesigner:reactantLink>
</celldesigner:listOfReactantLinks>
<celldesigner:listOfProductLinks>
<celldesigner:productLink product="F6P" alias="sa3" targetLineIndex="-1,1">
<celldesigner:linkAnchor position="E"/>
<celldesigner:line width="1.0" color="ff999999"/>
</celldesigner:productLink>
</celldesigner:listOfProductLinks>
<celldesigner:connectScheme connectPolicy="direct">
<celldesigner:listOfLineDirection>
<celldesigner:lineDirection index="0" value="unknown"/>
<celldesigner:lineDirection index="1" value="unknown"/>
<celldesigner:lineDirection index="2" value="unknown"/>
</celldesigner:listOfLineDirection>
</celldesigner:connectScheme>
<celldesigner:editPoints>0.24297771445750882,0.0029399149542181924 0.6716457147605865,0.008126594182404467</celldesigner:editPoints>
<celldesigner:line width="1.0" color="ff999999"/>
</annotation>
<listOfReactants>
<speciesReference species="Xyl5P">
<annotation>
<celldesigner:alias>sa42</celldesigner:alias>
</annotation>
</speciesReference>
<speciesReference species="Erythrose4P">
<annotation>
<celldesigner:alias>sa44</celldesigner:alias>
</annotation>
</speciesReference>
</listOfReactants>
<listOfProducts>
<speciesReference species="GA3P">
<annotation>
<celldesigner:alias>sa33</celldesigner:alias>
</annotation>
</speciesReference>
<speciesReference species="F6P">
<annotation>
<celldesigner:alias>sa3</celldesigner:alias>
</annotation>
</speciesReference>
</listOfProducts>
<kineticLaw>
<math xmlns="http://www.w3.org/1998/Math/MathML">
<apply>
<divide/>
<apply>
<minus/>
<apply>
<divide/>
<apply>
<times/>
<ci> VmTransk2f </ci>
<ci> Erythrose4P </ci>
<ci> Xyl5P </ci>
</apply>
<apply>
<times/>
<ci> KmEry4P </ci>
<ci> KmXyl5P </ci>
</apply>
</apply>
<apply>
<divide/>
<apply>
<times/>
<ci> VmTransk2r </ci>
<ci> F6P </ci>
<ci> GA3P </ci>
</apply>
<apply>
<times/>
<ci> KmF6P </ci>
<ci> KmGA3P </ci>
</apply>
</apply>
</apply>
<apply>
<times/>
<apply>
<plus/>
<cn type="integer"> 1 </cn>
<apply>
<divide/>
<ci> Xyl5P </ci>
<ci> KmXyl5P </ci>
</apply>
<apply>
<divide/>
<ci> GA3P </ci>
<ci> KmGA3P </ci>
</apply>
</apply>
<apply>
<plus/>
<cn type="integer"> 1 </cn>
<apply>
<divide/>
<ci> Erythrose4P </ci>
<ci> KmEry4P </ci>
</apply>
<apply>
<divide/>
<ci> F6P </ci>
<ci> KmF6P </ci>
</apply>
</apply>
</apply>
</apply>
</math>
<listOfParameters>
<parameter id="VmTransk2f" name="VmTransk2F" value="3.2"/>
<parameter id="VmTransk2r" name="VmTransk2r" value="43"/>
<parameter id="KmXyl5P" name="KmXyl5P" value="0.16"/>
<parameter id="KmEry4P" name="KmEry4P" value="0.09"/>
<parameter id="KmF6P" name="KmF6P" value="1.1"/>
<parameter id="KmGA3P" name="KmGA3P" value="2.1"/>
</listOfParameters>
</kineticLaw>
</reaction>
<reaction id="vNADPH" name="vNADPH" reversible="false">
<notes>
<html xmlns="http://www.w3.org/1999/xhtml">
<!--Notes by CellDesigner-->
<body>
&lt;body xmlns=&quot;http://www.w3.org/1999/xhtml&quot;&gt;
&lt;body xmlns=&quot;http://www.w3.org/1999/xhtml&quot;&gt;
&lt;body xmlns=&quot;http://www.w3.org/1999/xhtml&quot;&gt;
&lt;body xmlns=&quot;http://www.w3.org/1999/xhtml&quot;&gt;
General consumption of NADPH by cellular reactions.
Irreversible mass action kinetic.
</body>
</html>
</notes>
<annotation>
<celldesigner:name>vNADPH</celldesigner:name>
<celldesigner:reactionType>STATE_TRANSITION</celldesigner:reactionType>
<celldesigner:baseReactants>
<celldesigner:baseReactant species="NADPH" alias="sa45">
<celldesigner:linkAnchor position="E"/>
</celldesigner:baseReactant>
</celldesigner:baseReactants>
<celldesigner:baseProducts>
<celldesigner:baseProduct species="NADP" alias="sa46">
<celldesigner:linkAnchor position="W"/>
</celldesigner:baseProduct>
</celldesigner:baseProducts>
<celldesigner:connectScheme connectPolicy="direct">
<celldesigner:listOfLineDirection>
<celldesigner:lineDirection index="0" value="unknown"/>
</celldesigner:listOfLineDirection>
</celldesigner:connectScheme>
<celldesigner:line width="1.0" color="ff000000"/>
</annotation>
<listOfReactants>
<speciesReference species="NADPH">
<annotation>
<celldesigner:alias>sa45</celldesigner:alias>
</annotation>
</speciesReference>
</listOfReactants>
<listOfProducts>
<speciesReference species="NADP">
<annotation>
<celldesigner:alias>sa46</celldesigner:alias>
</annotation>
</speciesReference>
</listOfProducts>
<kineticLaw>
<math xmlns="http://www.w3.org/1998/Math/MathML">
<apply>
<times/>
<ci> kNADPH </ci>
<ci> NADPH </ci>
</apply>
</math>
<listOfParameters>
<parameter id="kNADPH" name="kNADPH" value="2"/>
</listOfParameters>
</kineticLaw>
</reaction>
<reaction id="vGLT" name="vGLT" fast="false">
<annotation>
<celldesigner:name>vGLT</celldesigner:name>
<celldesigner:reactionType>STATE_TRANSITION</celldesigner:reactionType>
<celldesigner:baseReactants>
<celldesigner:baseReactant species="GLCo" alias="sa47">
<celldesigner:linkAnchor position="S"/>
</celldesigner:baseReactant>
</celldesigner:baseReactants>
<celldesigner:baseProducts>
<celldesigner:baseProduct species="GLCi" alias="sa0">
<celldesigner:linkAnchor position="N"/>
</celldesigner:baseProduct>
</celldesigner:baseProducts>
<celldesigner:connectScheme connectPolicy="direct">
<celldesigner:listOfLineDirection>
<celldesigner:lineDirection index="0" value="unknown"/>
</celldesigner:listOfLineDirection>
</celldesigner:connectScheme>
<celldesigner:line width="1.0" color="ff000000"/>
</annotation>
<listOfReactants>
<speciesReference species="GLCo">
<annotation>
<celldesigner:alias>sa47</celldesigner:alias>
</annotation>
</speciesReference>
</listOfReactants>
<listOfProducts>
<speciesReference species="GLCi">
<annotation>
<celldesigner:alias>sa0</celldesigner:alias>
</annotation>
</speciesReference>
</listOfProducts>
<kineticLaw>
<math xmlns="http://www.w3.org/1998/Math/MathML">
<apply>
<divide/>
<apply>
<times/>
<ci> VmGLT </ci>
<apply>
<minus/>
<ci> GLCo </ci>
<apply>
<divide/>
<ci> GLCi </ci>
<ci> KeqGLT </ci>
</apply>
</apply>
</apply>
<apply>
<times/>
<ci> KmGLTGLCo </ci>
<apply>
<plus/>
<cn type="integer"> 1 </cn>
<apply>
<divide/>
<ci> GLCo </ci>
<ci> KmGLTGLCo </ci>
</apply>
<apply>
<divide/>
<ci> GLCi </ci>
<ci> KmGLTGLCi </ci>
</apply>
<apply>
<divide/>
<apply>
<times/>
<cn> 0.91 </cn>
<ci> GLCo </ci>
<ci> GLCi </ci>
</apply>
<apply>
<times/>
<ci> KmGLTGLCi </ci>
<ci> KmGLTGLCo </ci>
</apply>
</apply>
</apply>
</apply>
</apply>
</math>
<listOfParameters>
<parameter id="VmGLT" name="VmGLT" value="97.264"/>
<parameter id="KeqGLT" name="KeqGLT" value="1"/>
<parameter id="KmGLTGLCo" name="KmGLTGLCo" value="1.1918"/>
<parameter id="KmGLTGLCi" name="KmGLTGLCi" value="1.1918"/>
</listOfParameters>
</kineticLaw>
</reaction>
</listOfReactions>
</model>
</sbml>
